# Supplementary material for: Placental secretome characterization identifies candidates for pregnancy complications
Source: Commun Biol. 2021 Jun 8;4:701. doi: 10.1038/s42003-021-02214-x (PMC8187406; doi:10.1038/s42003-021-02214-x)
Supplement: Supplementary file 4 — Supplementary Data 1 [file 42003_2021_2214_MOESM4_ESM.xlsx]

## Sheet: a Panther pathway analysis 
a Panther pathway analysis for non secreted proteins from the Jz
PANTHER Protein Class	Non secreted protein list	Fold Enrichment	P-value	FDR
chaperonin (PC00073)	9	27.43	1.17e-09	2.53e-08
ribosomal protein (PC00202)	53	13.21	5.06e-38	4.93e-36
translation initiation factor (PC00224)	18	11.89	4.56e-13	1.48e-11
translational protein (PC00263)	86	11.83	2.41e-58	4.7e-56
aminoacyl-tRNA synthetase (PC00047)	9	10.49	8.34e-07	1.16e-05
translation factor (PC00223)	24	10.01	1.49e-15	5.82e-14
tubulin (PC00228)	5	9.9	0.000314	0.00266
peroxidase (PC00180)	5	8.61	0.000546	0.0038
chaperone (PC00072)	16	8.57	5.89e-10	1.44e-08
vesicle coat protein (PC00235)	10	8.09	1.61e-06	2.09e-05
actin and actin related protein (PC00039)	6	7.92	0.000225	0.002
translation elongation factor (PC00222)	3	7.92	0.0092	0.046
G-protein (PC00020)	18	5.17	6.12e-08	9.95e-07
histone (PC00118)	8	4.8	0.000465	0.00349
small GTPase (PC00208)	8	4.73	0.000509	0.00368
heterotrimeric G-protein (PC00117)	6	4.57	0.00297	0.017
actin or actin-binding cytoskeletal protein (PC00041)	26	4.36	1.95e-09	3.8e-08
ligase (PC00142)	6	3.96	0.00565	0.0306
non-motor actin binding protein (PC00165)	9	3.83	0.000938	0.0059
dehydrogenase (PC00092)	10	3.33	0.00136	0.00801
cytoskeletal protein (PC00085)	40	3.22	4.57e-10	1.27e-08
microtubule or microtubule-binding cytoskeletal protein (PC00157)	12	2.46	0.00502	0.0279
protease (PC00190)	34	2.26	2.1e-05	0.000228
oxidoreductase (PC00176)	23	2.18	0.000838	0.00545
membrane traffic protein (PC00150)	19	1.95	0.00842	0.0432
transferase (PC00220)	23	1.85	0.00592	0.0312
metabolite interconversion enzyme (PC00262)	59	1.64	0.000349	0.00272
protein modifying enzyme (PC00260)	49	1.61	0.00135	0.00826
protein class (PC00000)	363	1.45	4.27e-21	2.08e-19

## Sheet: b Reactome-non secreted
b Reactome pathway analysis of the non secreted proteins from the Jz
Analysis Type:	PANTHER Overrepresentation Test (Released 20200407)
Annotation Version and Release Date:	Reactome version 65 Released 2019-12-22
Analyzed List:	upload_1 (Mus musculus)
Reference List:	Mus musculus (all genes in database)
Test Type:	FISHER
Correction:	FDR
Reactome pathways	Mus musculus - REFLIST (22265)	upload_1 (562)	upload_1 (expected)	upload_1 (over/under)	upload_1 (fold Enrichment)	upload_1 (raw P-value)	upload_1 (FDR)
Association of TriC/CCT with target proteins during biosynthesis (R-MMU-390471)	10	8	0.25	+	31.69	4.52e-09	4.63e-08
Eukaryotic Translation Elongation (R-MMU-156842)	5	4	0.13	+	31.69	4.15e-05	0.000317
Formation of the ternary complex, and subsequently, the 43S complex (R-MMU-72695)	52	41	1.31	+	31.24	3.4e-41	2.55e-39
Ribosomal scanning and start codon recognition (R-MMU-72702)	59	46	1.49	+	30.89	5.93e-46	6.98e-44
Translation initiation complex formation (R-MMU-72649)	59	46	1.49	+	30.89	5.93e-46	6.52e-44
Activation of the mRNA upon binding of the cap-binding complex and eIFs, and subsequent binding to 43S (R-MMU-72662)	60	46	1.51	+	30.37	1.02e-45	1.06e-43
PERK regulates gene expression (R-MMU-381042)	4	3	0.1	+	29.71	0.000483	0.00323
GTP hydrolysis and joining of the 60S ribosomal subunit (R-MMU-72706)	110	82	2.78	+	29.53	1.29e-80	1.07e-77
L13a-mediated translational silencing of Ceruloplasmin expression (R-MMU-156827)	109	81	2.75	+	29.44	1.53e-79	5.05e-77
Formation of a pool of free 40S subunits (R-MMU-72689)	99	73	2.5	+	29.21	1.89e-71	5.18e-69
Cap-dependent Translation Initiation (R-MMU-72737)	117	83	2.95	+	28.1	2.53e-80	1.39e-77
Eukaryotic Translation Initiation (R-MMU-72613)	117	83	2.95	+	28.1	2.53e-80	1.04e-77
Nonsense Mediated Decay (NMD) independent of the Exon Junction Complex (EJC) (R-MMU-975956)	92	65	2.32	+	27.99	9.74e-63	1.79e-60
SRP-dependent cotranslational protein targeting to membrane (R-MMU-1799339)	90	62	2.27	+	27.29	2.35e-59	2.98e-57
Regulation of RUNX2 expression and activity (R-MMU-8939902)	50	34	1.26	+	26.94	8.8e-33	4.68e-31
AUF1 (hnRNP D0) binds and destabilizes mRNA (R-MMU-450408)	55	37	1.39	+	26.65	1.88e-35	1.24e-33
Formation of the active cofactor, UDP-glucuronate (R-MMU-173599)	3	2	0.08	+	26.41	0.00576	0.0302
Cross-presentation of soluble exogenous antigens (endosomes) (R-MMU-1236978)	48	32	1.21	+	26.41	1.01e-30	3.71e-29
Ubiquitin-dependent degradation of Cyclin D (R-MMU-75815)	50	33	1.26	+	26.15	1.53e-31	6.84e-30
Autodegradation of the E3 ubiquitin ligase COP1 (R-MMU-349425)	51	33	1.29	+	25.63	2.47e-31	1.07e-29
p53-Independent G1/S DNA damage checkpoint (R-MMU-69613)	51	33	1.29	+	25.63	2.47e-31	1.04e-29
p53-Independent DNA Damage Response (R-MMU-69610)	51	33	1.29	+	25.63	2.47e-31	1.02e-29
Ubiquitin Mediated Degradation of Phosphorylated Cdc25A (R-MMU-69601)	51	33	1.29	+	25.63	2.47e-31	9.93e-30
Regulation of ornithine decarboxylase (ODC) (R-MMU-350562)	50	32	1.26	+	25.36	2.62e-30	8.82e-29
FBXL7 down-regulates AURKA during mitotic entry and in early mitosis (R-MMU-8854050)	54	34	1.36	+	24.94	5.93e-32	3.05e-30
HSF1 activation (R-MMU-3371511)	8	5	0.2	+	24.76	9.71e-06	7.89e-05
Regulation of RUNX3 expression and activity (R-MMU-8941858)	53	33	1.34	+	24.67	6.26e-31	2.4e-29
Degradation of GLI1 by the proteasome (R-MMU-5610780)	55	34	1.39	+	24.49	9.37e-32	4.68e-30
Degradation of AXIN (R-MMU-4641257)	54	33	1.36	+	24.21	9.85e-31	3.69e-29
GLI3 is processed to GLI3R by the proteasome (R-MMU-5610785)	56	34	1.41	+	24.05	1.47e-31	6.94e-30
Degradation of DVL (R-MMU-4641258)	56	34	1.41	+	24.05	1.47e-31	6.74e-30
Stabilization of p53 (R-MMU-69541)	55	33	1.39	+	23.77	1.54e-30	5.41e-29
Galactose catabolism (R-MMU-70370)	5	3	0.13	+	23.77	0.000758	0.00492
Nonsense Mediated Decay (NMD) enhanced by the Exon Junction Complex (EJC) (R-MMU-975957)	113	67	2.85	+	23.49	6.39e-61	1.05e-58
Nonsense-Mediated Decay (NMD) (R-MMU-927802)	113	67	2.85	+	23.49	6.39e-61	9.57e-59
NIK-->noncanonical NF-kB signaling (R-MMU-5676590)	57	33	1.44	+	22.94	3.69e-30	1.17e-28
Dectin-1 mediated noncanonical NF-kB signaling (R-MMU-5607761)	57	33	1.44	+	22.94	3.69e-30	1.15e-28
Metabolism of polyamines (R-MMU-351202)	58	33	1.46	+	22.54	5.67e-30	1.7e-28
CDT1 association with the CDC6:ORC:origin complex (R-MMU-68827)	58	33	1.46	+	22.54	5.67e-30	1.67e-28
Hedgehog ligand biogenesis (R-MMU-5358346)	62	35	1.56	+	22.36	1.25e-31	6.04e-30
Transcriptional regulation by RUNX2 (R-MMU-8878166)	61	34	1.54	+	22.08	1.28e-30	4.59e-29
SCF(Skp2)-mediated degradation of p27/p21 (R-MMU-187577)	60	33	1.51	+	21.79	1.31e-29	3.48e-28
Asymmetric localization of PCP proteins (R-MMU-4608870)	61	33	1.54	+	21.43	1.97e-29	5.08e-28
Oxygen-dependent proline hydroxylation of Hypoxia-inducible Factor Alpha (R-MMU-1234176)	65	35	1.64	+	21.33	4.31e-31	1.69e-29
MAPK6/MAPK4 signaling (R-MMU-5687128)	73	39	1.84	+	21.17	2.02e-34	1.23e-32
Autodegradation of Cdh1 by Cdh1:APC/C (R-MMU-174084)	62	33	1.56	+	21.09	2.95e-29	7.16e-28
The role of GTSE1 in G2/M progression after G2 checkpoint (R-MMU-8852276)	73	38	1.84	+	20.62	3.05e-33	1.68e-31
p53-Dependent G1/S DNA damage checkpoint (R-MMU-69580)	64	33	1.62	+	20.43	6.51e-29	1.51e-27
p53-Dependent G1 DNA Damage Response (R-MMU-69563)	64	33	1.62	+	20.43	6.51e-29	1.49e-27
Activation of NF-kappaB in B cells (R-MMU-1169091)	64	33	1.62	+	20.43	6.51e-29	1.47e-27
Activation of BAD and translocation to mitochondria (R-MMU-111447)	12	6	0.3	+	19.81	3.13e-06	2.72e-05
Axonal growth stimulation (R-MMU-209563)	4	2	0.1	+	19.81	0.0085	0.0425
Chk1/Chk2(Cds1) mediated inactivation of Cyclin B:Cdk1 complex (R-MMU-75035)	12	6	0.3	+	19.81	3.13e-06	2.7e-05
APC/C:Cdc20 mediated degradation of Securin (R-MMU-174154)	66	33	1.67	+	19.81	1.41e-28	3.09e-27
G1/S DNA Damage Checkpoints (R-MMU-69615)	66	33	1.67	+	19.81	1.41e-28	3.05e-27
Cellular response to hypoxia (R-MMU-1234174)	70	35	1.77	+	19.81	3.07e-30	1.01e-28
RUNX1 regulates transcription of genes involved in differentiation of HSCs (R-MMU-8939236)	66	33	1.67	+	19.81	1.41e-28	3.01e-27
Regulation of PTEN stability and activity (R-MMU-8948751)	68	34	1.72	+	19.81	2.08e-29	5.27e-28
Regulation of RAS by GAPs (R-MMU-5658442)	68	34	1.72	+	19.81	2.08e-29	5.19e-28
Assembly of the pre-replicative complex (R-MMU-68867)	67	33	1.69	+	19.51	2.05e-28	4.34e-27
Orc1 removal from chromatin (R-MMU-68949)	70	34	1.77	+	19.24	4.4e-29	1.04e-27
Regulation of mRNA stability by proteins that bind AU-rich elements (R-MMU-450531)	86	41	2.17	+	18.89	1.36e-34	8.65e-33
Cyclin E associated events during G1/S transition (R-MMU-69202)	70	33	1.77	+	18.68	6.19e-28	1.25e-26
CDK-mediated phosphorylation and removal of Cdc6 (R-MMU-69017)	71	33	1.79	+	18.41	8.87e-28	1.76e-26
Cdc20:Phospho-APC/C mediated degradation of Cyclin A (R-MMU-174184)	71	33	1.79	+	18.41	8.87e-28	1.74e-26
APC/C:Cdh1 mediated degradation of Cdc20 and other APC/C:Cdh1 targeted proteins in late mitosis/early G1 (R-MMU-174178)	71	33	1.79	+	18.41	8.87e-28	1.72e-26
APC:Cdc20 mediated degradation of cell cycle proteins prior to satisfation of the cell cycle checkpoint (R-MMU-179419)	72	33	1.82	+	18.16	1.26e-27	2.42e-26
Cyclin A:Cdk2-associated events at S phase entry (R-MMU-69656)	72	33	1.82	+	18.16	1.26e-27	2.4e-26
Degradation of beta-catenin by the destruction complex (R-MMU-195253)	79	36	1.99	+	18.05	5.82e-30	1.68e-28
Downstream signaling events of B Cell Receptor (BCR) (R-MMU-1168372)	76	34	1.92	+	17.72	3.76e-28	7.76e-27
APC/C:Cdc20 mediated degradation of mitotic proteins (R-MMU-176409)	74	33	1.87	+	17.67	2.54e-27	4.75e-26
Activation of APC/C and APC/C:Cdc20 mediated degradation of mitotic proteins (R-MMU-176814)	75	33	1.89	+	17.43	3.57e-27	6.54e-26
Attenuation phase (R-MMU-3371568)	14	6	0.35	+	16.98	6.26e-06	5.24e-05
PCP/CE pathway (R-MMU-4086400)	87	37	2.2	+	16.85	6.63e-30	1.88e-28
Regulation of localization of FOXO transcription factors (R-MMU-9614399)	12	5	0.3	+	16.51	4.3e-05	0.000327
Hedgehog 'on' state (R-MMU-5632684)	82	34	2.07	+	16.43	2.78e-27	5.15e-26
Transcriptional regulation by RUNX3 (R-MMU-8878159)	81	33	2.04	+	16.14	2.56e-26	4.35e-25
Translation (R-MMU-72766)	225	91	5.68	+	16.02	2.43e-71	5.72e-69
Regulation of mitotic cell cycle (R-MMU-453276)	82	33	2.07	+	15.94	3.51e-26	5.9e-25
APC/C-mediated degradation of cell cycle proteins (R-MMU-174143)	82	33	2.07	+	15.94	3.51e-26	5.84e-25
N-glycan trimming in the ER and Calnexin/Calreticulin cycle (R-MMU-532668)	15	6	0.38	+	15.85	8.59e-06	7.01e-05
RHO GTPases activate PAKs (R-MMU-5627123)	20	8	0.5	+	15.85	2.59e-07	2.37e-06
DNA Replication Pre-Initiation (R-MMU-69002)	83	33	2.1	+	15.75	4.79e-26	7.9e-25
CLEC7A (Dectin-1) signaling (R-MMU-5607764)	87	34	2.2	+	15.48	1.33e-26	2.37e-25
Activation of BH3-only proteins (R-MMU-114452)	18	7	0.45	+	15.41	1.73e-06	1.51e-05
Apoptosis induced DNA fragmentation (R-MMU-140342)	13	5	0.33	+	15.24	5.84e-05	0.000437
ERKs are inactivated (R-MMU-202670)	13	5	0.33	+	15.24	5.84e-05	0.000435
Switching of origins to a post-replicative state (R-MMU-69052)	89	34	2.25	+	15.13	2.44e-26	4.2e-25
ABC-family proteins mediated transport (R-MMU-382556)	100	38	2.52	+	15.05	3.11e-29	7.43e-28
HSP90 chaperone cycle for steroid hormone receptors (SHR) (R-MMU-3371497)	53	20	1.34	+	14.95	6.13e-16	7.22e-15
Glycogen synthesis (R-MMU-3322077)	8	3	0.2	+	14.86	0.00211	0.0128
RHO GTPases activate CIT (R-MMU-5625900)	8	3	0.2	+	14.86	0.00211	0.0127
Recycling of eIF2:GDP (R-MMU-72731)	8	3	0.2	+	14.86	0.00211	0.0127
Vitamin C (ascorbate) metabolism (R-MMU-196836)	8	3	0.2	+	14.86	0.00211	0.0126
UCH proteinases (R-MMU-5689603)	95	35	2.4	+	14.6	1.2e-26	2.16e-25
Hedgehog 'off' state (R-MMU-5610787)	106	39	2.68	+	14.58	1.52e-29	3.98e-28
Interleukin-1 signaling (R-MMU-9020702)	96	35	2.42	+	14.44	1.6e-26	2.81e-25
RHO GTPases activate KTN1 (R-MMU-5625970)	11	4	0.28	+	14.41	0.0004	0.00272
Antigen processing-Cross presentation (R-MMU-1236975)	97	34	2.45	+	13.89	2.44e-25	3.98e-24
Major pathway of rRNA processing in the nucleolus and cytosol (R-MMU-6791226)	175	61	4.42	+	13.81	1.29e-44	1.25e-42
rRNA processing in the nucleus and cytosol (R-MMU-8868773)	175	61	4.42	+	13.81	1.29e-44	1.18e-42
rRNA processing (R-MMU-72312)	175	61	4.42	+	13.81	1.29e-44	1.12e-42
Downstream TCR signaling (R-MMU-202424)	96	33	2.42	+	13.62	2.08e-24	3.17e-23
TNFR2 non-canonical NF-kB pathway (R-MMU-5668541)	99	34	2.5	+	13.61	4.21e-25	6.68e-24
RHO GTPases activate IQGAPs (R-MMU-5626467)	27	9	0.68	+	13.21	1.62e-07	1.51e-06
G1/S Transition (R-MMU-69206)	106	35	2.68	+	13.08	2.48e-25	4e-24
C-type lectin receptors (CLRs) (R-MMU-5621481)	107	35	2.7	+	12.96	3.21e-25	5.14e-24
COPI-independent Golgi-to-ER retrograde traffic (R-MMU-6811436)	49	16	1.24	+	12.94	3.14e-12	3.5e-11
Beta-catenin independent WNT signaling (R-MMU-3858494)	126	41	3.18	+	12.89	2.81e-29	6.92e-28
Interleukin-1 family signaling (R-MMU-446652)	110	35	2.78	+	12.61	6.92e-25	1.08e-23
Cooperation of PDCL (PhLP1) and TRiC/CCT in G-protein beta folding (R-MMU-6814122)	42	13	1.06	+	12.26	5.99e-10	6.46e-09
RHO GTPases Activate WASPs and WAVEs (R-MMU-5663213)	36	11	0.91	+	12.11	1.43e-08	1.44e-07
BBSome-mediated cargo-targeting to cilium (R-MMU-5620922)	23	7	0.58	+	12.06	6.57e-06	5.47e-05
Protein folding (R-MMU-391251)	43	13	1.09	+	11.98	7.63e-10	8.12e-09
Chaperonin-mediated protein folding (R-MMU-390466)	43	13	1.09	+	11.98	7.63e-10	8.07e-09
PTEN Regulation (R-MMU-6807070)	113	34	2.85	+	11.92	1.49e-23	2.13e-22
Formation of annular gap junctions (R-MMU-196025)	10	3	0.25	+	11.89	0.00353	0.0202
Golgi Cisternae Pericentriolar Stack Reorganization (R-MMU-162658)	10	3	0.25	+	11.89	0.00353	0.0201
G2/M Checkpoints (R-MMU-69481)	147	44	3.71	+	11.86	4.47e-30	1.37e-28
Signaling by Hedgehog (R-MMU-5358351)	138	41	3.48	+	11.77	5.45e-28	1.11e-26
TCR signaling (R-MMU-202403)	115	34	2.9	+	11.71	2.39e-23	3.37e-22
Protein methylation (R-MMU-8876725)	17	5	0.43	+	11.65	0.000165	0.00119
HSF1-dependent transactivation (R-MMU-3371571)	24	7	0.61	+	11.56	8.31e-06	6.85e-05
Synthesis of DNA (R-MMU-69239)	117	34	2.95	+	11.51	3.81e-23	5.32e-22
Recycling pathway of L1 (R-MMU-437239)	35	10	0.88	+	11.32	1.11e-07	1.07e-06
Aggrephagy (R-MMU-9646399)	35	10	0.88	+	11.32	1.11e-07	1.06e-06
EPHB-mediated forward signaling (R-MMU-3928662)	39	11	0.98	+	11.17	2.86e-08	2.86e-07
G2/M Transition (R-MMU-69275)	182	51	4.59	+	11.1	1.49e-33	8.8e-32
Cell-extracellular matrix interactions (R-MMU-446353)	18	5	0.45	+	11	0.000207	0.00147
Mitotic G2-G2/M phases (R-MMU-453274)	184	51	4.64	+	10.98	2.33e-33	1.33e-31
Unfolded Protein Response (UPR) (R-MMU-381119)	11	3	0.28	+	10.8	0.00441	0.024
Josephin domain DUBs (R-MMU-5689877)	11	3	0.28	+	10.8	0.00441	0.0239
Aspartate and asparagine metabolism (R-MMU-8963693)	11	3	0.28	+	10.8	0.00441	0.0239
Gap junction degradation (R-MMU-190873)	11	3	0.28	+	10.8	0.00441	0.0238
DNA Replication (R-MMU-69306)	125	34	3.16	+	10.78	2.29e-22	3.12e-21
Mitotic G1 phase and G1/S transition (R-MMU-453279)	130	35	3.28	+	10.67	7.25e-23	1.01e-21
Microtubule-dependent trafficking of connexons from Golgi to the plasma membrane (R-MMU-190840)	15	4	0.38	+	10.56	0.00105	0.00671
Synthesis of active ubiquitin: roles of E1 and E2 enzymes (R-MMU-8866652)	30	8	0.76	+	10.56	3.28e-06	2.81e-05
ERK/MAPK targets (R-MMU-198753)	19	5	0.48	+	10.43	0.000256	0.0018
Separation of Sister Chromatids (R-MMU-2467813)	183	48	4.62	+	10.39	1.59e-30	5.45e-29
Frs2-mediated activation (R-MMU-170968)	12	3	0.3	+	9.9	0.00542	0.0286
CD28 dependent Vav1 pathway (R-MMU-389359)	12	3	0.3	+	9.9	0.00542	0.0285
Spry regulation of FGF signaling (R-MMU-1295596)	16	4	0.4	+	9.9	0.00129	0.00804
Mitotic Anaphase (R-MMU-68882)	192	48	4.85	+	9.9	1e-29	2.76e-28
Transport of connexons to the plasma membrane (R-MMU-190872)	16	4	0.4	+	9.9	0.00129	0.00801
COPI-mediated anterograde transport (R-MMU-6807878)	96	24	2.42	+	9.9	1.82e-15	2.1e-14
G beta:gamma signalling through CDC42 (R-MMU-8964616)	20	5	0.5	+	9.9	0.000314	0.00217
Mitotic Metaphase and Anaphase (R-MMU-2555396)	193	48	4.87	+	9.85	1.22e-29	3.31e-28
FCERI mediated NF-kB activation (R-MMU-2871837)	133	33	3.36	+	9.83	1.08e-20	1.39e-19
Gluconeogenesis (R-MMU-70263)	34	8	0.86	+	9.32	7.25e-06	6.01e-05
Insertion of tail-anchored proteins into the endoplasmic reticulum membrane (R-MMU-9609523)	17	4	0.43	+	9.32	0.00156	0.00963
Smooth Muscle Contraction (R-MMU-445355)	30	7	0.76	+	9.24	2.86e-05	0.000225
S Phase (R-MMU-69242)	146	34	3.69	+	9.23	1.55e-20	1.96e-19
Golgi-to-ER retrograde transport (R-MMU-8856688)	130	30	3.28	+	9.14	3.57e-18	4.33e-17
Nuclear Events (kinase and transcription factor activation) (R-MMU-198725)	22	5	0.56	+	9	0.000458	0.00311
ADP signalling through P2Y purinoceptor 12 (R-MMU-392170)	22	5	0.56	+	9	0.000458	0.00309
FOXO-mediated transcription (R-MMU-9614085)	22	5	0.56	+	9	0.000458	0.00308
Detoxification of Reactive Oxygen Species (R-MMU-3299685)	31	7	0.78	+	8.95	3.44e-05	0.000266
Ub-specific processing proteases (R-MMU-5689880)	182	41	4.59	+	8.92	4.7e-24	6.99e-23
RHO GTPases activate PKNs (R-MMU-5625740)	58	13	1.46	+	8.88	1.67e-08	1.68e-07
Glycogen metabolism (R-MMU-8982491)	18	4	0.45	+	8.8	0.00187	0.0114
Transcriptional regulation by RUNX1 (R-MMU-8878171)	169	37	4.27	+	8.67	1.88e-21	2.5e-20
TCF dependent signaling in response to WNT (R-MMU-201681)	192	42	4.85	+	8.67	3.47e-24	5.25e-23
Rap1 signalling (R-MMU-392517)	14	3	0.35	+	8.49	0.0078	0.0395
Prolonged ERK activation events (R-MMU-169893)	14	3	0.35	+	8.49	0.0078	0.0394
Signaling by the B Cell Receptor (BCR) (R-MMU-983705)	161	34	4.06	+	8.37	2.19e-19	2.74e-18
Prostacyclin signalling through prostacyclin receptor (R-MMU-392851)	19	4	0.48	+	8.34	0.00222	0.0132
Intrinsic Pathway for Apoptosis (R-MMU-109606)	38	8	0.96	+	8.34	1.47e-05	0.000117
Fc epsilon receptor (FCERI) signaling (R-MMU-2454202)	178	37	4.49	+	8.24	8.69e-21	1.14e-19
Cell Cycle Checkpoints (R-MMU-69620)	268	55	6.76	+	8.13	3.63e-30	1.17e-28
Selective autophagy (R-MMU-9663891)	59	12	1.49	+	8.06	1.51e-07	1.41e-06
Pentose phosphate pathway (R-MMU-71336)	15	3	0.38	+	7.92	0.0092	0.0457
Sema4D in semaphorin signaling (R-MMU-400685)	15	3	0.38	+	7.92	0.0092	0.0455
Antiviral mechanism by IFN-stimulated genes (R-MMU-1169410)	35	7	0.88	+	7.92	6.74e-05	0.000501
Negative regulation of MAPK pathway (R-MMU-5675221)	40	8	1.01	+	7.92	2.04e-05	0.000161
MAP2K and MAPK activation (R-MMU-5674135)	40	8	1.01	+	7.92	2.04e-05	0.000161
Metabolism of RNA (R-MMU-8953854)	566	112	14.29	+	7.84	2.72e-60	3.73e-58
Cellular responses to stress (R-MMU-2262752)	411	81	10.37	+	7.81	3.8e-43	3.13e-41
L1CAM interactions (R-MMU-373760)	66	13	1.67	+	7.8	6.35e-08	6.16e-07
Cellular responses to external stimuli (R-MMU-8953897)	413	81	10.42	+	7.77	5.21e-43	4.09e-41
MAPK family signaling cascades (R-MMU-5683057)	271	53	6.84	+	7.75	3.27e-28	6.82e-27
RAF/MAP kinase cascade (R-MMU-5673001)	241	47	6.08	+	7.73	4.49e-25	7.06e-24
ISG15 antiviral mechanism (R-MMU-1169408)	31	6	0.78	+	7.67	0.000263	0.00184
Signal transduction by L1 (R-MMU-445144)	21	4	0.53	+	7.55	0.00305	0.0178
MAPK1/MAPK3 signaling (R-MMU-5684996)	247	47	6.23	+	7.54	1.13e-24	1.74e-23
COPI-dependent Golgi-to-ER retrograde traffic (R-MMU-6811434)	95	18	2.4	+	7.51	3.26e-10	3.54e-09
Protein ubiquitination (R-MMU-8852135)	64	12	1.62	+	7.43	3.26e-07	2.97e-06
G-protein beta:gamma signalling (R-MMU-397795)	32	6	0.81	+	7.43	0.000306	0.00212
Signaling by WNT (R-MMU-195721)	273	51	6.89	+	7.4	2.26e-26	3.93e-25
Neddylation (R-MMU-8951664)	225	42	5.68	+	7.4	6.99e-22	9.37e-21
Loss of proteins required for interphase microtubule organization from the centrosome (R-MMU-380284)	70	13	1.77	+	7.36	1.16e-07	1.11e-06
Loss of Nlp from mitotic centrosomes (R-MMU-380259)	70	13	1.77	+	7.36	1.16e-07	1.1e-06
TP53 Regulates Metabolic Genes (R-MMU-5628897)	49	9	1.24	+	7.28	1.13e-05	9.17e-05
FLT3 Signaling (R-MMU-9607240)	256	47	6.46	+	7.27	4.29e-24	6.43e-23
Deubiquitination (R-MMU-5688426)	251	46	6.34	+	7.26	1.42e-23	2.05e-22
RAF-independent MAPK1/3 activation (R-MMU-112409)	22	4	0.56	+	7.2	0.00353	0.0201
ER to Golgi Anterograde Transport (R-MMU-199977)	149	27	3.76	+	7.18	3.11e-14	3.53e-13
Apoptotic execution phase (R-MMU-75153)	50	9	1.26	+	7.13	1.31e-05	0.000105
G-protein activation (R-MMU-202040)	28	5	0.71	+	7.07	0.00119	0.00756
MAPK targets/ Nuclear events mediated by MAP kinases (R-MMU-450282)	28	5	0.71	+	7.07	0.00119	0.00753
Pyruvate metabolism (R-MMU-70268)	28	5	0.71	+	7.07	0.00119	0.0075
AURKA Activation by TPX2 (R-MMU-8854518)	73	13	1.84	+	7.06	1.79e-07	1.66e-06
Adrenaline,noradrenaline inhibits insulin secretion (R-MMU-400042)	23	4	0.58	+	6.89	0.00407	0.0224
EPH-Ephrin signaling (R-MMU-2682334)	70	12	1.77	+	6.79	7.62e-07	6.76e-06
Gap junction trafficking (R-MMU-190828)	41	7	1.03	+	6.76	0.000162	0.00117
Cellular response to heat stress (R-MMU-3371556)	88	15	2.22	+	6.75	3.42e-08	3.39e-07
Intra-Golgi and retrograde Golgi-to-ER traffic (R-MMU-6811442)	188	32	4.75	+	6.74	6.06e-16	7.19e-15
M Phase (R-MMU-68886)	354	60	8.94	+	6.71	7.02e-29	1.56e-27
RAF activation (R-MMU-5673000)	30	5	0.76	+	6.6	0.00157	0.00964
Recruitment of NuMA to mitotic centrosomes (R-MMU-380320)	90	15	2.27	+	6.6	4.45e-08	4.37e-07
Metabolism of amino acids and derivatives (R-MMU-71291)	252	42	6.36	+	6.6	3.01e-20	3.79e-19
RHO GTPase Effectors (R-MMU-195258)	284	47	7.17	+	6.56	2.03e-22	2.79e-21
Signaling by Interleukins (R-MMU-449147)	260	43	6.56	+	6.55	1.37e-20	1.75e-19
PIP3 activates AKT signaling (R-MMU-1257604)	238	39	6.01	+	6.49	1.17e-18	1.43e-17
Apoptosis (R-MMU-109581)	104	17	2.63	+	6.48	7.31e-09	7.44e-08
Gap junction trafficking and regulation (R-MMU-157858)	43	7	1.09	+	6.45	0.000211	0.00148
Centrosome maturation (R-MMU-380287)	80	13	2.02	+	6.44	4.56e-07	4.09e-06
Recruitment of mitotic centrosome proteins and complexes (R-MMU-380270)	80	13	2.02	+	6.44	4.56e-07	4.07e-06
Programmed Cell Death (R-MMU-5357801)	111	18	2.8	+	6.42	2.96e-09	3.07e-08
Regulation of PLK1 Activity at G2/M Transition (R-MMU-2565942)	87	14	2.2	+	6.38	1.84e-07	1.7e-06
Cargo trafficking to the periciliary membrane (R-MMU-5620920)	50	8	1.26	+	6.34	8.33e-05	0.000616
G beta:gamma signalling through PI3Kgamma (R-MMU-392451)	25	4	0.63	+	6.34	0.0053	0.0281
DNA Damage Recognition in GG-NER (R-MMU-5696394)	38	6	0.96	+	6.26	0.000691	0.00452
RHO GTPases Activate Formins (R-MMU-5663220)	133	21	3.36	+	6.26	2.21e-10	2.43e-09
Formation of the cornified envelope (R-MMU-6809371)	121	19	3.05	+	6.22	1.74e-09	1.81e-08
Vasopressin regulates renal water homeostasis via Aquaporins (R-MMU-432040)	32	5	0.81	+	6.19	0.00202	0.0123
Signal amplification (R-MMU-392518)	32	5	0.81	+	6.19	0.00202	0.0122
Intracellular signaling by second messengers (R-MMU-9006925)	264	41	6.66	+	6.15	8.31e-19	1.02e-17
Signaling by NTRK1 (TRKA) (R-MMU-187037)	58	9	1.46	+	6.15	3.74e-05	0.000287
Antigen processing: Ubiquitination & Proteasome degradation (R-MMU-983168)	297	46	7.5	+	6.14	6.33e-21	8.36e-20
Carboxyterminal post-translational modifications of tubulin (R-MMU-8955332)	26	4	0.66	+	6.09	0.00599	0.0314
Transport to the Golgi and subsequent modification (R-MMU-948021)	179	27	4.52	+	5.98	1.51e-12	1.69e-11
MHC class II antigen presentation (R-MMU-2132295)	133	20	3.36	+	5.96	1.27e-09	1.33e-08
Deadenylation of mRNA (R-MMU-429947)	27	4	0.68	+	5.87	0.00675	0.0347
VEGFR2 mediated vascular permeability (R-MMU-5218920)	27	4	0.68	+	5.87	0.00675	0.0346
Lysosome Vesicle Biogenesis (R-MMU-432720)	34	5	0.86	+	5.83	0.00256	0.015
G2/M DNA damage checkpoint (R-MMU-69473)	75	11	1.89	+	5.81	8.42e-06	6.91e-05
Class I MHC mediated antigen processing & presentation (R-MMU-983169)	361	52	9.11	+	5.71	3e-22	4.05e-21
Asparagine N-linked glycosylation (R-MMU-446203)	265	38	6.69	+	5.68	1.71e-16	2.05e-15
Signaling by NTRKs (R-MMU-166520)	71	10	1.79	+	5.58	2.96e-05	0.000231
Opioid Signalling (R-MMU-111885)	71	10	1.79	+	5.58	2.96e-05	0.00023
EML4 and NUDC in mitotic spindle formation (R-MMU-9648025)	108	15	2.73	+	5.5	3.73e-07	3.38e-06
Negative regulation of FGFR3 signaling (R-MMU-5654732)	29	4	0.73	+	5.46	0.00845	0.0423
Glucose metabolism (R-MMU-70326)	80	11	2.02	+	5.45	1.46e-05	0.000117
E3 ubiquitin ligases ubiquitinate target proteins (R-MMU-8866654)	44	6	1.11	+	5.4	0.00137	0.00852
Neutrophil degranulation (R-MMU-6798695)	548	74	13.83	+	5.35	8.55e-30	2.39e-28
Pyruvate metabolism and Citric Acid (TCA) cycle (R-MMU-71406)	52	7	1.31	+	5.33	0.000595	0.00392
Activation of kainate receptors upon glutamate binding (R-MMU-451326)	30	4	0.76	+	5.28	0.00939	0.0464
Anchoring of the basal body to the plasma membrane (R-MMU-5620912)	98	13	2.47	+	5.26	3.53e-06	3.01e-05
Regulation of HSF1-mediated heat shock response (R-MMU-3371453)	68	9	1.72	+	5.24	0.000114	0.000829
Signaling by Rho GTPases (R-MMU-194315)	410	53	10.35	+	5.12	9.72e-21	1.26e-19
Aquaporin-mediated transport (R-MMU-445717)	39	5	0.98	+	5.08	0.00437	0.0239
PLC beta mediated events (R-MMU-112043)	39	5	0.98	+	5.08	0.00437	0.0239
Metabolism of proteins (R-MMU-392499)	1644	210	41.5	+	5.06	2.38e-86	3.93e-83
Cell Cycle, Mitotic (R-MMU-69278)	480	61	12.12	+	5.03	2.11e-23	3e-22
Cilium Assembly (R-MMU-5617833)	198	25	5	+	5	3.11e-10	3.39e-09
Resolution of Sister Chromatid Cohesion (R-MMU-2500257)	120	15	3.03	+	4.95	1.25e-06	1.1e-05
G-protein mediated events (R-MMU-112040)	40	5	1.01	+	4.95	0.00482	0.0258
MAP kinase activation (R-MMU-450294)	57	7	1.44	+	4.87	0.000975	0.00628
Interleukin-17 signaling (R-MMU-448424)	57	7	1.44	+	4.87	0.000975	0.00625
Cell Cycle (R-MMU-1640170)	552	66	13.93	+	4.74	6.14e-24	9.04e-23
Amplification of signal from unattached kinetochores via a MAD2 inhibitory signal (R-MMU-141444)	93	11	2.35	+	4.69	5.16e-05	0.00039
Amplification of signal from the kinetochores (R-MMU-141424)	93	11	2.35	+	4.69	5.16e-05	0.000388
Cell junction organization (R-MMU-446728)	68	8	1.72	+	4.66	0.000557	0.00372
COPII-mediated vesicle transport (R-MMU-204005)	68	8	1.72	+	4.66	0.000557	0.0037
Glycolysis (R-MMU-70171)	60	7	1.51	+	4.62	0.00128	0.00803
Formation of Incision Complex in GG-NER (R-MMU-5696395)	43	5	1.09	+	4.61	0.00636	0.033
Extra-nuclear estrogen signaling (R-MMU-9009391)	69	8	1.74	+	4.59	0.000609	0.004
Intraflagellar transport (R-MMU-5620924)	53	6	1.34	+	4.48	0.00324	0.0187
Integration of energy metabolism (R-MMU-163685)	80	9	2.02	+	4.46	0.000345	0.00237
Organelle biogenesis and maintenance (R-MMU-1852241)	224	25	5.65	+	4.42	3.14e-09	3.23e-08
Innate Immune System (R-MMU-168249)	1032	115	26.05	+	4.41	2.87e-39	2.06e-37
Golgi Associated Vesicle Biogenesis (R-MMU-432722)	55	6	1.39	+	4.32	0.00383	0.0212
Recruitment and ATM-mediated phosphorylation of repair and signaling proteins at DNA double strand breaks (R-MMU-5693565)	56	6	1.41	+	4.24	0.00415	0.0228
Cytokine Signaling in Immune system (R-MMU-1280215)	544	58	13.73	+	4.22	5.84e-19	7.24e-18
DNA Double Strand Break Response (R-MMU-5693606)	57	6	1.44	+	4.17	0.00449	0.0241
Platelet homeostasis (R-MMU-418346)	76	8	1.92	+	4.17	0.00109	0.00691
DNA Damage/Telomere Stress Induced Senescence (R-MMU-2559586)	67	7	1.69	+	4.14	0.00229	0.0135
Mitotic Prometaphase (R-MMU-68877)	194	20	4.9	+	4.08	3.8e-07	3.42e-06
Macroautophagy (R-MMU-1632852)	117	12	2.95	+	4.06	8.45e-05	0.000622
Autophagy (R-MMU-9612973)	117	12	2.95	+	4.06	8.45e-05	0.00062
Mitotic Spindle Checkpoint (R-MMU-69618)	109	11	2.75	+	4	0.000189	0.00135
Adaptive Immune System (R-MMU-1280218)	780	78	19.69	+	3.96	1.06e-23	1.55e-22
Cell-Cell communication (R-MMU-1500931)	90	9	2.27	+	3.96	0.000757	0.00493
Toll Like Receptor 3 (TLR3) Cascade (R-MMU-168164)	70	7	1.77	+	3.96	0.00287	0.0168
Regulation of insulin secretion (R-MMU-422356)	61	6	1.54	+	3.9	0.00608	0.0316
Interferon Signaling (R-MMU-913531)	72	7	1.82	+	3.85	0.00332	0.0191
MyD88 cascade initiated on plasma membrane (R-MMU-975871)	73	7	1.84	+	3.8	0.00356	0.0202
Toll Like Receptor 5 (TLR5) Cascade (R-MMU-168176)	73	7	1.84	+	3.8	0.00356	0.0201
Toll Like Receptor 10 (TLR10) Cascade (R-MMU-168142)	73	7	1.84	+	3.8	0.00356	0.02
Membrane Trafficking (R-MMU-199991)	564	54	14.24	+	3.79	7.09e-16	8.29e-15
Regulation of actin dynamics for phagocytic cup formation (R-MMU-2029482)	126	12	3.18	+	3.77	0.000161	0.00117
Toll Like Receptor 2 (TLR2) Cascade (R-MMU-181438)	74	7	1.87	+	3.75	0.00382	0.0214
MyD88:MAL(TIRAP) cascade initiated on plasma membrane (R-MMU-166058)	74	7	1.87	+	3.75	0.00382	0.0213
Toll Like Receptor TLR6:TLR2 Cascade (R-MMU-168188)	74	7	1.87	+	3.75	0.00382	0.0213
Toll Like Receptor TLR1:TLR2 Cascade (R-MMU-168179)	74	7	1.87	+	3.75	0.00382	0.0212
Axon guidance (R-MMU-422475)	277	26	6.99	+	3.72	3.99e-08	3.94e-07
Factors involved in megakaryocyte development and platelet production (R-MMU-983231)	119	11	3	+	3.66	0.000379	0.00259
ESR-mediated signaling (R-MMU-8939211)	163	15	4.11	+	3.65	3.67e-05	0.000283
Clathrin-mediated endocytosis (R-MMU-8856828)	142	13	3.58	+	3.63	0.000125	0.000911
Transport of small molecules (R-MMU-382551)	674	61	17.01	+	3.59	9.41e-17	1.13e-15
Keratinization (R-MMU-6805567)	212	19	5.35	+	3.55	4.98e-06	4.21e-05
VEGFA-VEGFR2 Pathway (R-MMU-4420097)	91	8	2.3	+	3.48	0.0031	0.018
Global Genome Nucleotide Excision Repair (GG-NER) (R-MMU-5696399)	81	7	2.04	+	3.42	0.00602	0.0314
TRAF6 mediated induction of NFkB and MAP kinases upon TLR7/8 or 9 activation (R-MMU-975138)	83	7	2.1	+	3.34	0.0068	0.0347
Post-translational protein modification (R-MMU-597592)	1283	108	32.38	+	3.33	4.36e-27	7.91e-26
Protein localization (R-MMU-9609507)	107	9	2.7	+	3.33	0.00231	0.0136
Platelet activation, signaling and aggregation (R-MMU-76002)	251	21	6.34	+	3.31	4.35e-06	3.7e-05
Developmental Biology (R-MMU-1266738)	538	45	13.58	+	3.31	1.49e-11	1.65e-10
Toll Like Receptor 7/8 (TLR7/8) Cascade (R-MMU-168181)	84	7	2.12	+	3.3	0.00721	0.0367
MyD88 dependent cascade initiated on endosome (R-MMU-975155)	84	7	2.12	+	3.3	0.00721	0.0366
Metabolism of carbohydrates (R-MMU-71387)	266	22	6.71	+	3.28	3.07e-06	2.68e-05
Immune System (R-MMU-168256)	1854	153	46.8	+	3.27	2.43e-38	1.67e-36
Vesicle-mediated transport (R-MMU-5653656)	656	54	16.56	+	3.26	2.19e-13	2.47e-12
Platelet degranulation (R-MMU-114608)	122	10	3.08	+	3.25	0.00161	0.00988
Fcgamma receptor (FCGR) dependent phagocytosis (R-MMU-2029480)	147	12	3.71	+	3.23	0.000593	0.00392
Signaling by VEGF (R-MMU-194138)	99	8	2.5	+	3.2	0.00498	0.0266
Metabolism of nucleotides (R-MMU-15869)	100	8	2.52	+	3.17	0.00526	0.028
Toll Like Receptor 9 (TLR9) Cascade (R-MMU-168138)	88	7	2.22	+	3.15	0.00906	0.0451
Response to elevated platelet cytosolic Ca2+ (R-MMU-76005)	127	10	3.21	+	3.12	0.00212	0.0127
MyD88-independent TLR4 cascade (R-MMU-166166)	90	7	2.27	+	3.08	0.0101	0.0497
TRIF(TICAM1)-mediated TLR4 signaling (R-MMU-937061)	90	7	2.27	+	3.08	0.0101	0.0496
Mitotic Prophase (R-MMU-68875)	104	8	2.63	+	3.05	0.00653	0.0337
Signaling by Nuclear Receptors (R-MMU-9006931)	214	16	5.4	+	2.96	0.000199	0.00142
Rho GTPase cycle (R-MMU-194840)	136	10	3.43	+	2.91	0.00337	0.0194
Toll Like Receptor 4 (TLR4) Cascade (R-MMU-166016)	109	8	2.75	+	2.91	0.00843	0.0424
Generic Transcription Pathway (R-MMU-212436)	816	54	20.6	+	2.62	7.47e-10	8e-09
Hemostasis (R-MMU-109582)	596	36	15.04	+	2.39	5.17e-06	4.35e-05
Metabolism (R-MMU-1430728)	1768	105	44.63	+	2.35	1.06e-15	1.23e-14
Signaling by Receptor Tyrosine Kinases (R-MMU-9006934)	415	24	10.48	+	2.29	0.00027	0.00188
RNA Polymerase II Transcription (R-MMU-73857)	936	54	23.63	+	2.29	4.68e-08	4.57e-07
Gene expression (Transcription) (R-MMU-74160)	1043	57	26.33	+	2.17	1.22e-07	1.15e-06
Signal Transduction (R-MMU-162582)	2486	128	62.75	+	2.04	1.23e-14	1.4e-13
Unclassified (UNCLASSIFIED)	12982	120	327.68	-	0.37	1.13e-69	2.32e-67
G alpha (s) signalling events (R-MMU-418555)	527	4	13.3	-	0.3	0.00641	0.0331
Olfactory Signaling Pathway (R-MMU-381753)	400	1	10.1	-	0.1	0.000904	0.00584
