# Supplementary material for: Placental secretome characterization identifies candidates for pregnancy complications
Source: Commun Biol. 2021 Jun 8;4:701. doi: 10.1038/s42003-021-02214-x (PMC8187406; doi:10.1038/s42003-021-02214-x)
Supplement: Supplementary file 5 — Supplementary Data 2 [file 42003_2021_2214_MOESM5_ESM.xlsx]

## Sheet: a 319-GO-molecular function
#term ID	GO: molecular function-term description	observed gene count	background gene count	false discovery rate	matching proteins in your network (labels)
GO:0005515	protein binding	199	6454	9.02e-31	A2m,Actg1,Adam10,Aebp1,Aga,Aimp1,Alad,Alb,Aldoa,Angpt2,Anxa1,Anxa11,Anxa2,Anxa4,Anxa5,Anxa6,Anxa7,Aoc1,Apoa1,Apoa1bp,Apoe,Arhgdia,B2m,B4galt1,Bag6,Bmp1,C3,C4b,Calr,Calu,Cap1,Capg,Cat,Ccl2,Ccl7,Ccna2,Cd9,Cfl1,Ckb,Clstn1,Clu,Col1a1,Col1a2,Col3a1,Col4a1,Col5a1,Col5a2,Col6a1,Copa,Cp,Cpe,Creg1,Csf1,Cst3,Cstb,Ctgf,Ctsb,Ctsk,Ctsl,Ctss,Dag1,Dbi,Dcn,Ddt,Dnajb11,Ecm1,Fabp3,Fabp5,Fbln1,Fbn1,Flt1,Fn1,Ftl1,Ga…
GO:0005488	binding	258	10884	5.2e-28	A2m,Actg1,Ada,Adam10,Aebp1,Afp,Aga,Aimp1,Alad,Alb,Aldoa,Angpt2,Anpep,Anxa1,Anxa11,Anxa2,Anxa4,Anxa5,Anxa6,Anxa7,Aoc1,Apoa1,Apoa1bp,Apoe,Arg1,Arhgdia,B2m,B4galt1,Bag6,Bgn,Bmp1,C1qtnf1,C3,C4b,Calr,Calu,Cap1,Capg,Cat,Ccl2,Ccl7,Ccna2,Cd9,Cfl1,Chil3,Ckb,Clstn1,Clu,Coch,Col1a1,Col1a2,Col3a1,Col4a1,Col5a1,Col5a2,Col6a1,Copa,Cp,Cpe,Creg1,Creld2,Crtap,Csf1,Cst3,Cstb,Ctgf,Ctsb,Ctsd,Ctsk,Ctsl,Ctss,Dag1,Dbi,…
GO:0005102	signaling receptor binding	85	1515	1.31e-24	A2m,Aimp1,Angpt2,Anxa5,Anxa7,Apoa1,Apoe,Bag6,Bmp1,C3,Calr,Cat,Ccl2,Ccl7,Cd9,Cfl1,Clu,Col3a1,Copa,Cpe,Csf1,Ctgf,Dbi,Ddt,Dnajb11,Ecm1,Fbln1,Fbn1,Fn1,Gcg,Gkn1,Grn,Gusb,H2-D1,H2-K1,Hdgf,Hmgb1,Hsp90aa1,Hsp90ab1,Hsp90b1,Hspa8,Ide,Igf2,Inhba,Itgb1,Itgb3,Kng1,Lama1,Lama2,Lama5,Lamb1,Lamb2,Lgals3,Lgals9,Lifr,Lpl,Lrpap1,Manf,Mesdc2,Mfge8,Mif,Nampt,Nucb2,Pdcd6ip,Pdia3,Pebp1,Pf4,Pfn1,Plg,Psap,Rarres2,S100a9,…
GO:0044877	protein-containing complex binding	61	1094	8.93e-17	Alad,Anxa6,Anxa7,Aoc1,Apoa1,Apoe,Bag6,C1qtnf1,Calr,Capg,Cd9,Cfl1,Clu,Coch,Col3a1,Crtap,Ctgf,Ctsb,Ctsk,Ctsl,Ctss,Dcn,Fbln1,Fbn1,Fn1,Gpc1,Gsn,H2-D1,H2-K1,Hmgb1,Hspa4,Hspa5,Hspd1,Igf2,Ist1,Itgb1,Itgb3,Lama5,Lamb1,Lamb2,Lgals3,Lrp1,Lum,M6pr,Mfge8,Mif,Mmp12,Nid1,Pcolce,Plg,Prkaca,Pros1,Rpsa,Sema7a,Serpinh1,Sparc,Srgn,Tgfbi,Thbs1,Timp2,Vtn
GO:0005509	calcium ion binding	44	594	6.79e-16	Anxa1,Anxa11,Anxa2,Anxa4,Anxa5,Anxa6,Anxa7,Aoc1,Bmp1,Calr,Calu,Clstn1,Creld2,Dag1,Epdr1,Fbln1,Fbln2,Fbln7,Fbn1,Fstl1,Gsn,Loxl2,Lrp1,Masp1,Mcfd2,Mmp12,Nid1,Nid2,Nucb1,Nucb2,Prkcsh,Pros1,Prss2,Rcn2,S100a10,S100a11,S100a6,S100a9,Sparc,Sri,Tgm2,Thbs1,Thbs2,Tpt1
GO:0050840	extracellular matrix binding	18	56	1.66e-15	Anxa2,Bgn,Ctss,Dag1,Dcn,Ecm1,Fbln2,Gpc1,Itgb1,Itgb3,Lgals1,Lgals3,Nid1,Rpsa,Sparc,Tgfbi,Thbs1,Vtn
GO:0002020	protease binding	24	142	2.04e-15	A2m,Aldoa,Anxa2,Bag6,Col1a1,Col1a2,Col3a1,Cst3,Cstb,Ddt,Ecm1,Fn1,Hspd1,Itgb1,Itgb3,Lrp1,Mif,Serpinb6a,Serpinc1,Serpine1,Sri,Timp1,Timp2,Timp3
GO:0005518	collagen binding	18	60	3.46e-15	C1qtnf1,Coch,Ctsb,Ctsk,Ctss,Dcn,Gpc1,Itgb1,Lum,Mmp12,Nid1,Pcolce,Serpinh1,Sparc,Srgn,Tgfbi,Thbs1,Vtn
GO:0005539	glycosaminoglycan binding	26	184	3.56e-15	Aoc1,Apoe,Bgn,Ccl2,Ccl7,Col5a1,Ctgf,Dcn,Fbln7,Fbn1,Fn1,Fstl1,Gns,Hdgf,Hmgb1,Lpl,Lrpap1,Ltf,Pcolce,Pf4,Postn,Serpinc1,Serpine2,Thbs1,Thbs2,Vtn
GO:0008201	heparin binding	23	139	1.02e-14	Aoc1,Apoe,Ccl2,Ccl7,Col5a1,Ctgf,Fbln7,Fbn1,Fn1,Fstl1,Hdgf,Hmgb1,Lpl,Lrpap1,Ltf,Pcolce,Pf4,Postn,Serpinc1,Serpine2,Thbs1,Thbs2,Vtn
GO:0042802	identical protein binding	75	1798	1.02e-14	A2m,Actg1,Adam10,Aimp1,Alad,Alb,Aldoa,Anxa1,Anxa2,Anxa4,Anxa6,Aoc1,Apoa1,Apoa1bp,Apoe,B2m,B4galt1,Bag6,Bmp1,Cat,Col1a1,Col1a2,Csf1,Cst3,Dag1,Fabp5,Fbln1,Fbn1,Flt1,Fn1,Ftl1,Gars,Gcg,Glb1,Gstm1,Gstm2,Hexb,Hist1h2be,Hist1h2bg,Hist1h2bj,Hp,Hsp90aa1,Hsp90ab1,Htra1,Ide,Igf2r,Inhba,Ist1,Itgb3,Kars,Lgals1,Lman1,Lyz1,Lyz2,Masp1,Mesdc2,Mif,Nampt,Pdcd6ip,Pdia3,Pkm,Prdx4,Psap,S100a10,S100a11,S100a6,Serpinc1,…
GO:0098772	molecular function regulator	69	1573	1.71e-14	A2m,Ahsg,Aimp1,Anxa1,Anxa2,Apoa1,Apoe,Arhgdia,Bgn,Bmp1,C3,C4b,Calu,Ccl2,Ccl7,Copa,Csf1,Cst3,Cstb,Ctgf,Dcn,Fbln1,Fbn1,Fetub,Fn1,Gcg,Gkn1,Gm2a,Grn,Hdgf,Hmgb1,Hsp90aa1,Hsp90ab1,Hsph1,Igf2,Inhba,Kng1,Lgals3,Lgals9,Lrpap1,Ltf,Manf,Mif,Nampt,Pcolce,Pebp1,Pf4,Pfn1,Plaa,Psap,Rnh1,Sct,Sema3f,Serpinb1a,Serpinb6a,Serpinc1,Serpine1,Serpine2,Serpinf1,Serping1,Serpinh1,Tbc1d15,Tfpi,Tfpi2,Tgfb2,Timp1,Timp2,Timp…
GO:1901681	sulfur compound binding	27	221	1.71e-14	Aoc1,Apoe,Ccl2,Ccl7,Col5a1,Ctgf,Dbi,Fbln7,Fbn1,Fn1,Fstl1,Gns,Gstm1,Gstm2,Hdgf,Hmgb1,Lpl,Lrpap1,Ltf,Pcolce,Pf4,Postn,Serpinc1,Serpine2,Thbs1,Thbs2,Vtn
GO:0005178	integrin binding	21	114	2.35e-14	Anxa7,Calr,Cd9,Col3a1,Ctgf,Fbln1,Fbn1,Fn1,Hmgb1,Igf2,Itgb1,Itgb3,Lama5,Lamb1,Lamb2,Mfge8,Sema7a,Tgfbi,Thbs1,Timp2,Vtn
GO:0061134	peptidase regulator activity	26	207	2.8e-14	A2m,Ahsg,C3,C4b,Cst3,Cstb,Fbln1,Fetub,Fn1,Kng1,Ltf,Pcolce,Pebp1,Serpinb1a,Serpinb6a,Serpinc1,Serpine1,Serpine2,Serpinf1,Serping1,Serpinh1,Tfpi,Tfpi2,Timp1,Timp2,Timp3
GO:0019838	growth factor binding	22	138	5.93e-14	A2m,Col1a1,Col1a2,Col3a1,Col4a1,Col5a1,Col6a1,Ctgf,Flt1,Glg1,Gpc1,Htra1,Htra3,Igf2r,Igfbp2,Igfbp4,Igfbp6,Igfbp7,Il1r2,Lifr,Thbs1,Vasn
GO:0033218	amide binding	31	337	1.03e-13	Anpep,Anxa5,Apoa1,Apoe,Calr,Clstn1,Clu,Cst3,Ctsb,Ctsd,Ctsl,Dbi,Gstm1,Gstm2,H2-D1,H2-K1,Hsp90ab1,Hspa8,Hspd1,Ide,Inhba,Itgb1,Itgb3,Itm2b,Plod1,Pltp,Ppia,Psap,Rnpep,Tgfb2,Tpp1
GO:0004866	endopeptidase inhibitor activity	23	166	1.78e-13	A2m,Ahsg,C3,C4b,Cst3,Cstb,Fetub,Kng1,Ltf,Pebp1,Serpinb1a,Serpinb6a,Serpinc1,Serpine1,Serpine2,Serpinf1,Serping1,Serpinh1,Tfpi,Tfpi2,Timp1,Timp2,Timp3
GO:0042277	peptide binding	28	280	3.24e-13	Anpep,Anxa5,Apoa1,Apoe,Calr,Clstn1,Clu,Cst3,Ctsb,Ctsd,Ctsl,Gstm1,Gstm2,H2-D1,H2-K1,Hsp90ab1,Hspa8,Hspd1,Ide,Inhba,Itgb1,Itgb3,Itm2b,Plod1,Ppia,Rnpep,Tgfb2,Tpp1
GO:0043167	ion binding	140	5302	4.97e-13	Actg1,Ada,Adam10,Aebp1,Afp,Alad,Alb,Angpt2,Anpep,Anxa1,Anxa11,Anxa2,Anxa4,Anxa5,Anxa6,Anxa7,Aoc1,Apoa1,Apoa1bp,Apoe,Arg1,Arhgdia,B4galt1,Bmp1,Calr,Calu,Cat,Ccl2,Ccl7,Cfl1,Ckb,Clstn1,Col1a1,Col1a2,Col3a1,Col5a1,Col5a2,Cp,Cpe,Creld2,Ctgf,Dag1,Dbi,Endod1,Epdr1,F13a1,Fabp3,Fabp5,Fbln1,Fbln2,Fbln7,Fbn1,Flt1,Fn1,Fstl1,Fth1,Ftl1,Galns,Gars,Gns,Gpc1,Gsn,Gstm1,Gstm2,Hba-a1,Hdgf,Hmgb1,Hsp90aa1,Hsp90ab1,Hsp…
GO:0004857	enzyme inhibitor activity	30	368	4.14e-12	A2m,Ahsg,Anxa1,Anxa2,Apoa1,Bgn,C3,C4b,Calu,Cst3,Cstb,Dcn,Fetub,Kng1,Ltf,Pebp1,Rnh1,Serpinb1a,Serpinb6a,Serpinc1,Serpine1,Serpine2,Serpinf1,Serping1,Serpinh1,Tfpi,Tfpi2,Timp1,Timp2,Timp3
GO:0030234	enzyme regulator activity	46	894	8.74e-12	A2m,Ahsg,Anxa1,Anxa2,Apoa1,Apoe,Arhgdia,Bgn,C3,C4b,Calu,Cst3,Cstb,Dcn,Fbln1,Fetub,Fn1,Gm2a,Hmgb1,Hsp90aa1,Hsp90ab1,Hsph1,Igf2,Kng1,Lgals9,Ltf,Pcolce,Pebp1,Pfn1,Plaa,Psap,Rnh1,Serpinb1a,Serpinb6a,Serpinc1,Serpine1,Serpine2,Serpinf1,Serping1,Serpinh1,Tbc1d15,Tfpi,Tfpi2,Timp1,Timp2,Timp3
GO:0005201	extracellular matrix structural constituent	13	42	2.02e-11	Col1a1,Col1a2,Col3a1,Col4a1,Col4a2,Col5a1,Col5a2,Fbln1,Fbn1,Lama1,Lamb1,Lamc1,Pxdn
GO:0008233	peptidase activity	36	586	3.35e-11	Adam10,Aebp1,Aga,Anpep,Bmp1,Cpe,Ctsa,Ctsb,Ctsd,Ctsk,Ctsl,Ctss,Ctsz,Dpp7,Ggh,Htra1,Htra3,Ide,Lgmn,Ltf,Masp1,Mmp12,Mmp2,Napsa,Ncstn,Pdia3,Pga5,Plau,Plg,Prcp,Prss2,Prss23,Rnpep,Scpep1,Sri,Tpp1
GO:0050839	cell adhesion molecule binding	22	207	6.18e-11	Anxa7,Calr,Cd9,Col3a1,Cpe,Ctgf,Fbln1,Fbn1,Fn1,Hmgb1,Igf2,Itgb1,Itgb3,Lama5,Lamb1,Lamb2,Mfge8,Sema7a,Tgfbi,Thbs1,Timp2,Vtn
GO:0008289	lipid binding	37	652	1.36e-10	Alb,Anxa1,Anxa11,Anxa2,Anxa4,Anxa5,Anxa6,Anxa7,Apoa1,Apoe,Arhgdia,C3,Cfl1,Dbi,Fabp3,Fabp5,Gstm1,Hmgb1,Hspa8,Hspd1,Igf2r,Lama1,Lamb1,Lamc1,Lpl,Ltf,Manf,Mfge8,Npc2,Pebp1,Pfn1,Pla2g7,Pltp,Psap,Rbp4,S100a9,Thbs1
GO:0070011	peptidase activity, acting on L-amino acid peptides	34	561	1.89e-10	Adam10,Aebp1,Anpep,Bmp1,Cpe,Ctsa,Ctsb,Ctsd,Ctsk,Ctsl,Ctss,Ctsz,Dpp7,Ggh,Htra1,Htra3,Ide,Lgmn,Ltf,Masp1,Mmp12,Mmp2,Napsa,Ncstn,Pga5,Plau,Plg,Prcp,Prss2,Prss23,Rnpep,Scpep1,Sri,Tpp1
GO:0043169	cation binding	99	3516	6.78e-10	Ada,Adam10,Aebp1,Afp,Alad,Alb,Angpt2,Anpep,Anxa1,Anxa11,Anxa2,Anxa4,Anxa5,Anxa6,Anxa7,Aoc1,Apoa1,Apoa1bp,Apoe,Arg1,B4galt1,Bmp1,Calr,Calu,Cat,Clstn1,Col1a1,Col1a2,Col3a1,Col5a2,Cp,Cpe,Creld2,Dag1,Endod1,Epdr1,F13a1,Fbln1,Fbln2,Fbln7,Fbn1,Fn1,Fstl1,Fth1,Ftl1,Galns,Gns,Gpc1,Gsn,Gstm1,Hba-a1,Ide,Itgb1,Lman1,Lman2,Lox,Loxl2,Lrp1,Ltf,Man2a1,Man2b1,Masp1,Mcfd2,Mmp12,Mmp2,Nid1,Nid2,Nucb1,Nucb2,Pkm,Plod1…
GO:0046872	metal ion binding	97	3430	9.04e-10	Ada,Adam10,Aebp1,Afp,Alad,Alb,Angpt2,Anpep,Anxa1,Anxa11,Anxa2,Anxa4,Anxa5,Anxa6,Anxa7,Aoc1,Apoa1bp,Apoe,Arg1,B4galt1,Bmp1,Calr,Calu,Cat,Clstn1,Col1a1,Col1a2,Col3a1,Col5a2,Cp,Cpe,Creld2,Dag1,Endod1,Epdr1,F13a1,Fbln1,Fbln2,Fbln7,Fbn1,Fn1,Fstl1,Fth1,Ftl1,Galns,Gns,Gpc1,Gsn,Gstm1,Hba-a1,Ide,Itgb1,Lman1,Lman2,Lox,Loxl2,Lrp1,Ltf,Man2a1,Man2b1,Masp1,Mcfd2,Mmp12,Mmp2,Nid1,Nid2,Nucb1,Nucb2,Pkm,Plod1,Plod3…
GO:0043236	laminin binding	10	31	5.35e-09	Ctss,Dag1,Ecm1,Gpc1,Itgb1,Lgals1,Lgals3,Nid1,Rpsa,Thbs1
GO:0030246	carbohydrate binding	21	265	2.44e-08	Aldoa,C4b,Calr,Chil3,Gusb,Hexb,Igf2r,Krt1,Lgals1,Lgals3,Lgals9,Lman1,Lman2,Loxl2,M6pr,Man2a1,Man2b1,Manba,Plod1,Plod3,Vtn
GO:0016787	hydrolase activity	70	2259	2.75e-08	Ada,Adam10,Aebp1,Aga,Anpep,Anxa1,Anxa5,Arg1,Asah1,Bmp1,Cat,Chil3,Cpe,Ctsa,Ctsb,Ctsd,Ctsk,Ctsl,Ctss,Ctsz,Dnase1l3,Dpp7,Endod1,Galns,Gars,Ggh,Glb1,Gm2a,Gns,Gusb,Hexa,Hexb,Hsp90aa1,Hspa5,Hspa8,Hspd1,Htra1,Htra3,Ide,Lgmn,Lpl,Ltf,Lyz1,Lyz2,Man2a1,Man2b1,Manba,Masp1,Mmp12,Mmp2,Napsa,Ncstn,Pcyox1,Pdia3,Pga5,Pla2g7,Plau,Plbd2,Plg,Ppt1,Prcp,Prss2,Prss23,Psap,Rnase4,Rnaset2b,Rnpep,Scpep1,Sri,Tpp1
GO:0004175	endopeptidase activity	25	386	2.97e-08	Adam10,Bmp1,Ctsb,Ctsd,Ctsk,Ctsl,Ctss,Ctsz,Htra1,Htra3,Ide,Lgmn,Ltf,Masp1,Mmp12,Mmp2,Napsa,Ncstn,Pga5,Plau,Plg,Prss2,Prss23,Sri,Tpp1
GO:0046983	protein dimerization activity	50	1343	3.41e-08	A2m,Adam10,Aimp1,Anxa1,Anxa6,Aoc1,Apoa1bp,Apoe,B4galt1,Cat,Csf1,Dbi,Flt1,Gars,Glb1,Gstm1,Gstm2,H2-D1,H2-K1,Hexa,Hexb,Hist1h2be,Hist1h2bg,Hist1h2bj,Hist1h2bk,Hp,Hsp90aa1,Hsp90ab1,Hspd1,Ide,Inhba,Itgb1,Kars,Krt1,Lgals1,Lifr,Masp1,Nampt,Pdcd6ip,Prdx4,Psap,Rbp4,S100a10,S100a11,S100a6,Sri,Tfrc,Tgfb2,Ttr,Xdh
GO:0030545	receptor regulator activity	27	455	3.64e-08	Aimp1,Apoa1,Bmp1,Ccl2,Ccl7,Copa,Csf1,Ctgf,Fbn1,Gcg,Gkn1,Grn,Hdgf,Hmgb1,Igf2,Inhba,Lgals3,Lrpap1,Manf,Mif,Nampt,Pf4,Sct,Sema3f,Tgfb2,Timp1,Ttr
GO:0048018	receptor ligand activity	26	429	4.74e-08	Aimp1,Apoa1,Bmp1,Ccl2,Ccl7,Copa,Csf1,Ctgf,Fbn1,Gcg,Gkn1,Grn,Hdgf,Hmgb1,Igf2,Inhba,Lgals3,Manf,Mif,Nampt,Pf4,Sct,Sema3f,Tgfb2,Timp1,Ttr
GO:0001968	fibronectin binding	9	30	6.05e-08	Ctgf,Ctsk,Ctss,Fbln1,Itgb1,Itgb3,Mmp2,Thbs1,Tnc
GO:0019899	enzyme binding	66	2175	1.76e-07	A2m,Actg1,Adam10,Aimp1,Alb,Aldoa,Angpt2,Anxa2,Anxa5,Apoa1,Arhgdia,B4galt1,Bag6,Calr,Calu,Cap1,Cat,Ccna2,Cfl1,Ckb,Clu,Col1a1,Col1a2,Col3a1,Cst3,Cstb,Ddt,Ecm1,Fn1,Gstm1,Gstm2,Hmgb1,Hsp90aa1,Hsp90ab1,Hsp90b1,Hspa5,Hspa8,Hspd1,Igf2r,Itgb1,Itgb3,Lamb1,Lamp1,Lamp2,Lgals9,Lrp1,Lrpap1,Mif,Npc2,Pebp1,Pfn1,Plg,Prkaca,Prkcsh,Scarb2,Serpinb6a,Serpinc1,Serpine1,Sfn,Sod1,Sri,Tbc1d15,Timp1,Timp2,Timp3,Ybx1
GO:0008236	serine-type peptidase activity	17	193	1.83e-07	Aebp1,Cpe,Ctsa,Dpp7,Htra1,Htra3,Ltf,Masp1,Mmp12,Mmp2,Plau,Plg,Prcp,Prss2,Prss23,Scpep1,Tpp1
GO:0097367	carbohydrate derivative binding	63	2051	2.54e-07	Actg1,Ada,Anxa6,Aoc1,Apoe,Bgn,Ccl2,Ccl7,Chil3,Ckb,Col5a1,Ctgf,Ctsb,Ctsk,Ctss,Dbi,Dcn,Fbln7,Fbn1,Flt1,Fn1,Fstl1,Gars,Glb1,Gns,Hdgf,Hmgb1,Hsp90aa1,Hsp90ab1,Hsp90b1,Hspa4,Hspa5,Hspa8,Hspd1,Hsph1,Hyou1,Ide,Itm2b,Kars,Lama1,Lamb1,Lamc1,Lgals9,Lpl,Lrpap1,Ltf,Nid1,Pcolce,Pebp1,Pf4,Pkm,Pnp,Postn,Prkaca,Psap,Psg22,Serpinc1,Serpine2,Tgm2,Thbs1,Thbs2,Tnc,Vtn
GO:0005520	insulin-like growth factor binding	8	26	3.48e-07	Ctgf,Htra1,Htra3,Igf2r,Igfbp2,Igfbp4,Igfbp6,Igfbp7
GO:0048306	calcium-dependent protein binding	11	71	3.95e-07	A2m,Anxa1,Anxa11,Anxa2,Anxa4,Anxa6,Anxa7,Masp1,Pdcd6ip,S100a11,S100a6
GO:0004553	hydrolase activity, hydrolyzing O-glycosyl compounds	12	90	4.03e-07	Chil3,Glb1,Gm2a,Gusb,Hexa,Hexb,Lyz1,Lyz2,Man2a1,Man2b1,Manba,Psap
GO:0008238	exopeptidase activity	12	94	6.1e-07	Aebp1,Anpep,Cpe,Ctsa,Ctsl,Ctsz,Dpp7,Ggh,Prcp,Rnpep,Scpep1,Tpp1
GO:0004867	serine-type endopeptidase inhibitor activity	12	95	6.65e-07	A2m,Pebp1,Serpinb1a,Serpinb6a,Serpinc1,Serpine1,Serpine2,Serpinf1,Serping1,Serpinh1,Tfpi,Tfpi2
GO:0048029	monosaccharide binding	11	78	8.66e-07	Aldoa,Igf2r,Lgals1,Lgals3,Lman1,Lman2,M6pr,Man2b1,Manba,Plod1,Plod3
GO:0043168	anion binding	71	2578	1.56e-06	Actg1,Alb,Anxa1,Anxa11,Anxa2,Anxa4,Anxa5,Anxa6,Anxa7,Aoc1,Apoa1,Apoe,Arhgdia,Ccl2,Ccl7,Cfl1,Ckb,Col5a1,Ctgf,Dbi,Fabp3,Fabp5,Fbln7,Fbn1,Flt1,Fn1,Fstl1,Gars,Gns,Gstm1,Gstm2,Hdgf,Hmgb1,Hsp90aa1,Hsp90ab1,Hsp90b1,Hspa4,Hspa5,Hspa8,Hspd1,Hsph1,Hyou1,Ide,Igf2r,Itm2b,Kars,Lpl,Lrpap1,Ltf,Mfge8,Pcolce,Pebp1,Pf4,Pfn1,Pkm,Pla2g7,Plod1,Plod3,Pltp,Pnp,Postn,Prkaca,Psap,S100a9,Serpinc1,Serpine2,Tgm2,Thbs1,Thbs2…
GO:0048407	platelet-derived growth factor binding	6	12	1.87e-06	Col1a1,Col1a2,Col3a1,Col4a1,Col5a1,Col6a1
GO:0046914	transition metal ion binding	35	930	6.44e-06	Ada,Aebp1,Alad,Alb,Anpep,Aoc1,Arg1,B4galt1,Bmp1,Calr,Cp,Cpe,Fn1,Fth1,Ftl1,Gpc1,Gstm1,Hba-a1,Ide,Lox,Loxl2,Ltf,Mmp12,Mmp2,Plod1,Plod3,Prkaca,Rnpep,S100a6,S100a9,Sod1,Timp1,Timp2,Timp3,Xdh
GO:0042803	protein homodimerization activity	33	868	1.11e-05	A2m,Adam10,Aimp1,Anxa1,Anxa6,Aoc1,Apoa1bp,Apoe,B4galt1,Cat,Csf1,Flt1,Glb1,Gstm1,Gstm2,Hexb,Hp,Hsp90aa1,Hsp90ab1,Ide,Kars,Lgals1,Masp1,Nampt,Pdcd6ip,Prdx4,Psap,S100a10,S100a11,S100a6,Tfrc,Tgfb2,Xdh
GO:0043394	proteoglycan binding	7	32	1.57e-05	Col5a1,Ctsb,Ctsk,Ctss,Nid1,Psg22,Tnc
GO:0001540	amyloid-beta binding	8	52	2.79e-05	Apoa1,Apoe,Clstn1,Clu,Cst3,Ide,Itm2b,Tgfb2
GO:0004180	carboxypeptidase activity	7	36	3e-05	Aebp1,Cpe,Ctsa,Ctsl,Ctsz,Prcp,Scpep1
GO:0005537	mannose binding	6	22	3e-05	Igf2r,Lman1,Lman2,M6pr,Man2b1,Manba
GO:0016209	antioxidant activity	9	74	3.58e-05	Apoe,Cat,Gpx3,Gsto1,Hp,Prdx4,Pxdn,S100a9,Sod1
GO:0051082	unfolded protein binding	9	77	4.74e-05	Calr,Dnajb11,Hsp90aa1,Hsp90ab1,Hsp90b1,Hspa5,Hspa8,Hspd1,Serpinh1
GO:0005544	calcium-dependent phospholipid binding	7	44	9.2e-05	Anxa1,Anxa11,Anxa2,Anxa4,Anxa5,Anxa6,Anxa7
GO:0033293	monocarboxylic acid binding	8	63	9.2e-05	Alb,Arhgdia,Fabp3,Fabp5,Hspa8,Igf2r,Psap,S100a9
GO:0004563	beta-N-acetylhexosaminidase activity	4	6	9.27e-05	Chil3,Gm2a,Hexa,Hexb
GO:0005125	cytokine activity	13	197	0.00013	Aimp1,Bmp1,Ccl2,Ccl7,Csf1,Grn,Hmgb1,Inhba,Mif,Nampt,Pf4,Tgfb2,Timp1
GO:0005543	phospholipid binding	18	367	0.00014	Anxa1,Anxa11,Anxa2,Anxa4,Anxa5,Anxa6,Anxa7,Apoa1,Apoe,Cfl1,Hmgb1,Hspa8,Mfge8,Pfn1,Pla2g7,Pltp,Psap,Thbs1
GO:0070325	lipoprotein particle receptor binding	6	32	0.00017	Apoa1,Apoe,Clu,Hsp90b1,Lrpap1,Mesdc2
GO:0016860	intramolecular oxidoreductase activity	7	50	0.00018	Ddt,Itgb3,Mif,Pdia3,Pdia4,Pdia6,Qsox1
GO:0031995	insulin-like growth factor II binding	4	8	0.0002	Igf2r,Igfbp2,Igfbp4,Igfbp6
GO:0003756	protein disulfide isomerase activity	5	19	0.00021	Itgb3,Pdia3,Pdia4,Pdia6,Qsox1
GO:0046625	sphingolipid binding	5	20	0.00025	Lama1,Lamb1,Lamc1,Pltp,Psap
GO:0004185	serine-type carboxypeptidase activity	4	9	0.00027	Aebp1,Cpe,Ctsa,Scpep1
GO:0043208	glycosphingolipid binding	4	10	0.00036	Lama1,Lamb1,Lamc1,Psap
GO:0005507	copper ion binding	7	59	0.00042	Aoc1,Cp,Gpc1,Lox,Loxl2,Rnpep,Sod1
GO:0005504	fatty acid binding	6	40	0.00046	Alb,Arhgdia,Fabp3,Fabp5,Hspa8,S100a9
GO:0140096	catalytic activity, acting on a protein	52	2028	0.00048	Adam10,Aebp1,Aga,Anpep,Bmp1,Ccna2,Cpe,Ctsa,Ctsb,Ctsd,Ctsk,Ctsl,Ctss,Ctsz,Dpp7,F13a1,Flt1,Ggh,Hsp90aa1,Htra1,Htra3,Ide,Itgb3,Lgmn,Lox,Loxl2,Ltf,Masp1,Mmp12,Mmp2,Napsa,Ncstn,Pdia3,Pdia4,Pdia6,Pga5,Plau,Plg,Plod1,Plod3,Ppia,Ppt1,Prcp,Prkaca,Prss2,Prss23,Qsox1,Rnpep,Scpep1,Sri,Tgm2,Tpp1
GO:0004252	serine-type endopeptidase activity	11	168	0.00053	Htra1,Htra3,Ltf,Masp1,Mmp12,Mmp2,Plau,Plg,Prss2,Prss23,Tpp1
GO:0003824	catalytic activity	107	5239	0.0006	Ada,Adam10,Aebp1,Aga,Alad,Aldoa,Anpep,Anxa1,Anxa5,Aoc1,Apoa1bp,Arg1,Asah1,B4galt1,Bmp1,Cat,Ccna2,Chil3,Ckb,Cp,Cpe,Ctsa,Ctsb,Ctsd,Ctsk,Ctsl,Ctss,Ctsz,Ddt,Dnase1l3,Dpp7,Endod1,F13a1,Flt1,Fth1,Galns,Gars,Ggh,Glb1,Gm2a,Gns,Gpx3,Gstm1,Gstm2,Gsto1,Gusb,Hexa,Hexb,Hmgb1,Hsp90aa1,Hspa5,Hspa8,Hspd1,Htra1,Htra3,Ide,Itgb3,Kars,Lgmn,Lox,Loxl2,Lpl,Ltf,Lyz1,Lyz2,Man2a1,Man2b1,Manba,Masp1,Mif,Mmp12,Mmp2,Nampt,Na…
GO:0008191	metalloendopeptidase inhibitor activity	4	12	0.0006	Fetub,Timp1,Timp2,Timp3
GO:0015037	peptide disulfide oxidoreductase activity	4	12	0.0006	Gsto1,Pdia3,Pdia4,Pdia6
GO:0043177	organic acid binding	12	202	0.0006	Alb,Arhgdia,Fabp3,Fabp5,Hba-a1,Hspa8,Igf2r,Kars,Plod1,Plod3,Psap,S100a9
GO:0005198	structural molecule activity	21	546	0.00067	Actg1,Anxa1,Col1a1,Col1a2,Col3a1,Col4a1,Col4a2,Col5a1,Col5a2,Copa,Dag1,Fau,Fbln1,Fbn1,Krt1,Krt13,Lama1,Lamb1,Lamc1,Pxdn,Rpsa
GO:0008083	growth factor activity	10	146	0.00074	Bmp1,Csf1,Ctgf,Gkn1,Hdgf,Igf2,Inhba,Manf,Tgfb2,Timp1
GO:0044548	S100 protein binding	4	13	0.00074	Anxa11,Anxa2,S100a11,S100a6
GO:0102148	N-acetyl-beta-D-galactosaminidase activity	3	4	0.00082	Chil3,Hexa,Hexb
GO:0050750	low-density lipoprotein particle receptor binding	5	28	0.00083	Apoe,Clu,Hsp90b1,Lrpap1,Mesdc2
GO:0051087	chaperone binding	8	94	0.0009	Alb,Cp,Fn1,Hspa8,Hspd1,Plg,Sod1,Tfrc
GO:0034185	apolipoprotein binding	4	15	0.0011	Hspd1,Lpl,Lrp1,Plg
GO:0070051	fibrinogen binding	3	5	0.0012	Fbln1,Itgb3,Thbs1
GO:0004197	cysteine-type endopeptidase activity	7	76	0.0015	Ctsb,Ctsk,Ctsl,Ctss,Ctsz,Lgmn,Sri
GO:0005126	cytokine receptor binding	13	267	0.0017	Angpt2,Ccl2,Ccl7,Csf1,Ddt,Ecm1,Inhba,Itgb3,Lifr,Mif,Nucb2,Pf4,Tgfb2
GO:0031406	carboxylic acid binding	11	198	0.0017	Alb,Arhgdia,Fabp3,Fabp5,Hspa8,Igf2r,Kars,Plod1,Plod3,Psap,S100a9
GO:0016853	isomerase activity	9	139	0.0022	Apoa1bp,Ddt,Itgb3,Mif,Pdia3,Pdia4,Pdia6,Ppia,Qsox1
GO:0016667	oxidoreductase activity, acting on a sulfur group of donors	6	58	0.0023	Gsto1,Pcyox1,Pdia3,Pdia4,Pdia6,Qsox1
GO:0004869	cysteine-type endopeptidase inhibitor activity	6	59	0.0025	Ahsg,Cst3,Cstb,Fetub,Kng1,Ltf
GO:0048156	tau protein binding	4	20	0.0026	Apoe,Clu,Hsp90aa1,Hsp90ab1
GO:0004177	aminopeptidase activity	5	39	0.0029	Anpep,Ctsl,Dpp7,Prcp,Rnpep
GO:0008429	phosphatidylethanolamine binding	3	8	0.0032	Anxa11,Mfge8,Pltp
GO:0031994	insulin-like growth factor I binding	3	10	0.0052	Igfbp2,Igfbp4,Igfbp6
GO:0071813	lipoprotein particle binding	4	25	0.0052	Apoa1,Apoe,Hspd1,Thbs1
GO:0046982	protein heterodimerization activity	19	565	0.0056	Gstm1,Gstm2,H2-D1,H2-K1,Hexa,Hexb,Hist1h2be,Hist1h2bg,Hist1h2bj,Hist1h2bk,Hspd1,Inhba,Itgb1,Krt1,Lifr,Rbp4,Sri,Tgfb2,Ttr
GO:0042562	hormone binding	7	102	0.0067	Anxa5,Calr,Hspd1,Ide,Inhba,Pkm,Ttr
GO:0019955	cytokine binding	7	103	0.007	A2m,Hmgb1,Il1r2,Itgb1,Lifr,Thbs1,Vasn
GO:0008237	metallopeptidase activity	9	168	0.0071	Adam10,Aebp1,Anpep,Bmp1,Cpe,Ide,Mmp12,Mmp2,Rnpep
GO:0051787	misfolded protein binding	3	12	0.0077	Bag6,Clu,Hspa5
GO:0055102	lipase inhibitor activity	3	12	0.0077	Anxa1,Anxa2,Apoa1
GO:0002135	CTP binding	2	2	0.0078	Hsp90aa1,Hsp90ab1
GO:0005319	lipid transporter activity	7	106	0.0078	Apoa1,Apoe,Fabp3,Gm2a,Npc2,Pltp,Rbp4
GO:0050178	phenylpyruvate tautomerase activity	2	2	0.0078	Ddt,Mif
GO:1904854	proteasome core complex binding	2	2	0.0078	Alad,Plg
GO:0038024	cargo receptor activity	6	79	0.0087	Lgals3bp,Loxl2,Lrp1,Scarb2,Tfrc,Vtn
GO:0008047	enzyme activator activity	15	415	0.0088	Apoa1,Apoe,Arhgdia,Fbln1,Fn1,Gm2a,Hmgb1,Igf2,Lgals9,Ltf,Pcolce,Plaa,Psap,Tbc1d15,Timp2
GO:0015923	mannosidase activity	3	13	0.0088	Man2a1,Man2b1,Manba
GO:0070492	oligosaccharide binding	3	13	0.0088	Lgals1,Lgals3,Loxl2
GO:0072341	modified amino acid binding	6	80	0.0089	Gstm1,Gstm2,Hmgb1,Hspa8,Mfge8,Thbs1
GO:0038191	neuropilin binding	3	14	0.0102	Sema3e,Sema3f,Sema7a
GO:0036094	small molecule binding	52	2364	0.0106	Actg1,Ada,Alb,Aldoa,Anxa6,Apoa1,Apoa1bp,Apoe,Arhgdia,Cat,Ckb,Dbi,Fabp3,Fabp5,Flt1,Gars,Hba-a1,Hdgf,Hsp90aa1,Hsp90ab1,Hsp90b1,Hspa4,Hspa5,Hspa8,Hspd1,Hsph1,Hyou1,Ide,Igf2r,Itm2b,Kars,Lgals1,Lgals3,Lman1,Lman2,M6pr,Man2b1,Manba,Npc2,Pebp1,Pfn1,Pkm,Plod1,Plod3,Pnp,Prkaca,Psap,Rbp4,S100a9,Tcn2,Tgm2,Xdh
GO:0008475	procollagen-lysine 5-dioxygenase activity	2	3	0.0117	Plod1,Plod3
GO:0017098	sulfonylurea receptor binding	2	3	0.0117	Hsp90aa1,Hsp90ab1
GO:0017127	cholesterol transporter activity	3	15	0.0117	Apoa1,Apoe,Npc2
GO:0048030	disaccharide binding	2	3	0.0117	Lgals1,Lgals3
GO:0016641	oxidoreductase activity, acting on the CH-NH2 group of donors, oxygen as acceptor	3	16	0.0135	Aoc1,Lox,Loxl2
GO:0005179	hormone activity	7	122	0.0147	Copa,Fbn1,Gcg,Igf2,Inhba,Sct,Ttr
GO:0004601	peroxidase activity	4	37	0.0154	Cat,Gpx3,Prdx4,Pxdn
GO:0015485	cholesterol binding	4	37	0.0154	Anxa6,Apoa1,Apoe,Npc2
GO:0005506	iron ion binding	8	159	0.0158	Calr,Fth1,Ftl1,Hba-a1,Ltf,Plod1,Plod3,Xdh
GO:0002134	UTP binding	2	4	0.0162	Hsp90aa1,Hsp90ab1
GO:0004720	protein-lysine 6-oxidase activity	2	4	0.0162	Lox,Loxl2
GO:0019834	phospholipase A2 inhibitor activity	2	4	0.0162	Anxa1,Anxa2
GO:0030984	kininogen binding	2	4	0.0162	Ctsb,Ctsl
GO:0032551	pyrimidine ribonucleoside binding	2	4	0.0162	Hsp90aa1,Hsp90ab1
GO:0032564	dATP binding	2	4	0.0162	Hsp90aa1,Hsp90ab1
GO:0070052	collagen V binding	2	4	0.0162	Gpc1,Thbs1
GO:0070326	very-low-density lipoprotein particle receptor binding	2	4	0.0162	Apoe,Lrpap1
GO:0031072	heat shock protein binding	7	128	0.0171	Apoa1,Arhgdia,Bag6,Hsp90ab1,Hspa8,Lman2,Tfrc
GO:0070182	DNA polymerase binding	3	19	0.0184	Hmgb1,Hsp90aa1,Hsp90ab1
GO:0001786	phosphatidylserine binding	4	41	0.0193	Hmgb1,Hspa8,Mfge8,Thbs1
GO:0004565	beta-galactosidase activity	2	5	0.0201	Glb1,Psap
GO:0031727	CCR2 chemokine receptor binding	2	5	0.0201	Ccl2,Ccl7
GO:0060228	phosphatidylcholine-sterol O-acyltransferase activator activity	2	5	0.0201	Apoa1,Apoe
GO:0005044	scavenger receptor activity	4	44	0.0228	Lgals3bp,Loxl2,Scarb2,Vtn
GO:0004322	ferroxidase activity	2	6	0.025	Cp,Fth1
GO:0016936	galactoside binding	2	6	0.025	Glb1,Lgals9
GO:0030911	TPR domain binding	2	6	0.025	Hsp90aa1,Hsp90ab1
GO:0043178	alcohol binding	5	74	0.025	Anxa6,Apoa1,Apoe,Npc2,Rbp4
GO:0043237	laminin-1 binding	2	6	0.025	Dag1,Nid1
GO:0043559	insulin binding	2	6	0.025	Hspd1,Ide
GO:0001530	lipopolysaccharide binding	3	24	0.029	Hmgb1,Hspd1,Ltf
GO:0004190	aspartic-type endopeptidase activity	3	24	0.029	Ctsd,Napsa,Pga5
GO:0019956	chemokine binding	3	24	0.029	A2m,Hmgb1,Itgb1
GO:0000774	adenyl-nucleotide exchange factor activity	2	7	0.0298	Hsph1,Pfn1
GO:0003810	protein-glutamine gamma-glutamyltransferase activity	2	7	0.0298	F13a1,Tgm2
GO:0008235	metalloexopeptidase activity	4	49	0.0298	Aebp1,Anpep,Cpe,Rnpep
GO:0017134	fibroblast growth factor binding	3	25	0.0298	Glg1,Gpc1,Thbs1
GO:0019958	C-X-C chemokine binding	2	7	0.0298	A2m,Hmgb1
GO:0019966	interleukin-1 binding	2	7	0.0298	A2m,Il1r2
GO:0046977	TAP binding	2	7	0.0298	H2-D1,H2-K1
GO:0070324	thyroid hormone binding	2	7	0.0298	Pkm,Ttr
GO:0031625	ubiquitin protein ligase binding	11	316	0.0315	Actg1,Bag6,Calr,Ckb,Clu,Hsp90aa1,Hsp90ab1,Hspa5,Hspa8,Hspd1,Prkaca
GO:0016491	oxidoreductase activity	19	700	0.0318	Aoc1,Cat,Cp,Fth1,Gpx3,Gsto1,Lox,Loxl2,Pcyox1,Pdia3,Pdia4,Pdia6,Plod1,Plod3,Prdx4,Pxdn,Qsox1,Sod1,Xdh
GO:0017046	peptide hormone binding	4	51	0.0318	Anxa5,Hspd1,Ide,Inhba
GO:0030235	nitric-oxide synthase regulator activity	2	8	0.0339	Hsp90aa1,Hsp90ab1
GO:0045545	syndecan binding	2	8	0.0339	Psg22,Tnc
GO:0050897	cobalt ion binding	2	8	0.0339	Cpe,Rnpep
GO:0043539	protein serine/threonine kinase activator activity	3	27	0.0346	Igf2,Lgals9,Ltf
GO:0004364	glutathione transferase activity	3	28	0.0377	Gstm1,Gstm2,Gsto1
GO:0005496	steroid binding	5	86	0.0384	Anxa6,Apoa1,Apoe,Gstm1,Npc2
GO:0008035	high-density lipoprotein particle binding	2	9	0.0395	Apoa1,Hspd1
GO:0008239	dipeptidyl-peptidase activity	2	9	0.0395	Dpp7,Prcp
GO:0008270	zinc ion binding	18	668	0.0395	Ada,Aebp1,Alad,Alb,Anpep,Aoc1,Bmp1,Cpe,Ide,Mmp12,Mmp2,Rnpep,S100a6,S100a9,Sod1,Timp1,Timp2,Timp3
GO:0016670	oxidoreductase activity, acting on a sulfur group of donors, oxygen as acceptor	2	9	0.0395	Pcyox1,Qsox1
GO:0030881	beta-2-microglobulin binding	2	9	0.0395	H2-D1,H2-K1
GO:0045499	chemorepellent activity	2	9	0.0395	Apoa1,Sema3f
GO:0019904	protein domain specific binding	20	775	0.0404	Adam10,Capg,Ccna2,Cpe,Dag1,Fn1,Gusb,Hsp90aa1,Hsp90ab1,Hspa5,Hspa8,Ist1,Itgb1,Lamp1,Lamp2,Pdcd6ip,Plg,Prkaca,Sfn,Tgm2
GO:0005501	retinoid binding	3	30	0.0426	Fabp5,Igf2r,Rbp4
GO:0008199	ferric iron binding	2	10	0.0448	Fth1,Ftl1
GO:0050542	icosanoid binding	2	10	0.0448	Hspa8,S100a9
GO:0050543	icosatetraenoic acid binding	2	10	0.0448	Fabp3,S100a9
GO:0097001	ceramide binding	2	10	0.0448	Pltp,Psap
GO:0016504	peptidase activator activity	3	32	0.0483	Fbln1,Fn1,Pcolce
GO:1901567	fatty acid derivative binding	3	32	0.0483	Dbi,Hspa8,S100a9
GO:0019887	protein kinase regulator activity	7	170	0.0494	Ahsg,Bgn,Dcn,Hmgb1,Igf2,Lgals9,Ltf

## Sheet: b 319-GO-protein domain
#term ID	GO-protein domain	observed gene count	background gene count	false discovery rate	matching proteins in your network (labels)
IPR023795	Serpin, conserved site	13	50	3.04e-09	Serpinb1a,Serpinb6a,Serpinb6b,Serpinb9,Serpinb9b,Serpinb9e,Serpinb9g,Serpinc1,Serpine1,Serpine2,Serpinf1,Serping1,Serpinh1
IPR000742	EGF-like domain	22	231	5.6e-09	Bmp1,Creld2,Fbln1,Fbln2,Fbln7,Fbn1,Lama1,Lama2,Lama5,Lamb1,Lamb2,Lamc1,Lrp1,Mfge8,Nid1,Nid2,Plau,Pros1,Thbs1,Thbs2,Tnc,Vasn
IPR008160	Collagen triple helix repeat	14	75	7.34e-09	C1qa,C1qc,C1qtnf1,Col1a1,Col1a2,Col3a1,Col4a1,Col4a2,Col5a1,Col5a2,Col6a1,Col6a2,Col6a3,Col6a5
IPR000215	Serpin family	13	64	1.11e-08	Serpinb1a,Serpinb6a,Serpinb6b,Serpinb9,Serpinb9b,Serpinb9e,Serpinb9g,Serpinc1,Serpine1,Serpine2,Serpinf1,Serping1,Serpinh1
IPR023796	Serpin domain	13	64	1.11e-08	Serpinb1a,Serpinb6a,Serpinb6b,Serpinb9,Serpinb9b,Serpinb9e,Serpinb9g,Serpinc1,Serpine1,Serpine2,Serpinf1,Serping1,Serpinh1
IPR036186	Serpin superfamily	13	64	1.11e-08	Serpinb1a,Serpinb6a,Serpinb6b,Serpinb9,Serpinb9b,Serpinb9e,Serpinb9g,Serpinc1,Serpine1,Serpine2,Serpinf1,Serping1,Serpinh1
IPR009030	Growth factor receptor cysteine-rich domain superfamily	16	123	1.57e-08	Creld2,Ctgf,Fbln1,Fbln2,Fbn1,Htra1,Htra3,Igfbp2,Igfbp4,Igfbp6,Igfbp7,Lama2,Lrp1,Nid1,Nid2,Pros1
IPR013032	EGF-like, conserved site	18	195	1.6e-07	Bmp1,Creld2,Fbln1,Fbln2,Fbln7,Fbn1,Lama1,Lrp1,Masp1,Mfge8,Nid1,Nid2,Plau,Pros1,Thbs1,Thbs2,Tnc,Vasn
IPR001464	Annexin	7	11	2.37e-07	Anxa1,Anxa11,Anxa2,Anxa4,Anxa5,Anxa6,Anxa7
IPR018252	Annexin repeat, conserved site	7	11	2.37e-07	Anxa1,Anxa11,Anxa2,Anxa4,Anxa5,Anxa6,Anxa7
IPR018502	Annexin repeat	7	11	2.37e-07	Anxa1,Anxa11,Anxa2,Anxa4,Anxa5,Anxa6,Anxa7
IPR037104	Annexin superfamily	7	11	2.37e-07	Anxa1,Anxa11,Anxa2,Anxa4,Anxa5,Anxa6,Anxa7
IPR000867	Insulin-like growth factor-binding protein, IGFBP	7	20	3.88e-06	Ctgf,Htra1,Htra3,Igfbp2,Igfbp4,Igfbp6,Igfbp7
IPR001881	EGF-like calcium-binding domain	13	122	3.88e-06	Bmp1,Creld2,Fbln1,Fbln2,Fbln7,Fbn1,Lrp1,Masp1,Nid1,Nid2,Pros1,Thbs1,Thbs2
IPR018097	EGF-like calcium-binding, conserved site	11	94	1.45e-05	Bmp1,Creld2,Fbln1,Fbln2,Fbln7,Fbn1,Lrp1,Masp1,Nid1,Nid2,Pros1
IPR008211	Laminin, N-terminal	6	15	1.55e-05	Lama1,Lama2,Lama5,Lamb1,Lamb2,Lamc1
IPR038684	Laminin, N-terminal domain superfamily	6	15	1.55e-05	Lama1,Lama2,Lama5,Lamb1,Lamb2,Lamc1
IPR001134	Netrin domain	6	21	6.98e-05	C3,C4b,Pcolce,Timp1,Timp2,Timp3
IPR008993	Tissue inhibitor of metalloproteinases-like, OB-fold	6	21	6.98e-05	C3,C4b,Pcolce,Timp1,Timp2,Timp3
IPR000885	Fibrillar collagen, C-terminal	5	11	7.45e-05	Col1a1,Col1a2,Col3a1,Col5a1,Col5a2
IPR000152	EGF-type aspartate/asparagine hydroxylation site	10	95	8.62e-05	Bmp1,Creld2,Fbln1,Fbln2,Fbln7,Fbn1,Lrp1,Nid1,Nid2,Pros1
IPR002049	Laminin EGF domain	7	37	8.62e-05	Creld2,Lama1,Lama2,Lama5,Lamb1,Lamb2,Lamc1
IPR029047	Heat shock protein 70kD, peptide-binding domain superfamily	5	12	9.06e-05	Hspa4,Hspa5,Hspa8,Hsph1,Hyou1
IPR029048	Heat shock protein 70kD, C-terminal domain superfamily	5	12	9.06e-05	Hspa4,Hspa5,Hspa8,Hsph1,Hyou1
IPR013320	Concanavalin A-like lectin/glucanase domain superfamily	14	205	9.55e-05	Calr,Clstn1,Col5a1,Lama1,Lama2,Lama5,Lgals1,Lgals3,Lgals9,Lman1,Lman2,Pros1,Thbs1,Thbs2
IPR013126	Heat shock protein 70 family	5	13	0.00011	Hspa4,Hspa5,Hspa8,Hsph1,Hyou1
IPR018181	Heat shock protein 70, conserved site	5	13	0.00011	Hspa4,Hspa5,Hspa8,Hsph1,Hyou1
IPR001007	VWFC domain	7	41	0.00012	Col1a1,Col3a1,Col5a2,Ctgf,Pxdn,Thbs1,Thbs2
IPR000020	Anaphylatoxin/fibulin	4	6	0.00019	C3,C4b,Fbln1,Fbln2
IPR000716	Thyroglobulin type-1	5	17	0.00028	Igfbp2,Igfbp4,Igfbp6,Nid1,Nid2
IPR036857	Thyroglobulin type-1 superfamily	5	17	0.00028	Igfbp2,Igfbp4,Igfbp6,Nid1,Nid2
IPR000034	Laminin IV	4	8	0.00039	Lama1,Lama2,Lama5,Lamc1
IPR000240	Serpin B9/maspin	4	9	0.00054	Serpinb9,Serpinb9b,Serpinb9e,Serpinb9g
IPR026823	Complement Clr-like EGF domain	5	22	0.00071	Fbln1,Fbln2,Fbn1,Lrp1,Nid1
IPR001791	Laminin G domain	7	58	0.00075	Col5a1,Lama1,Lama2,Lama5,Pros1,Thbs1,Thbs2
IPR036249	Thioredoxin-like superfamily	10	133	0.00077	Clic1,Gpx3,Gstm1,Gstm2,Gsto1,Pdia3,Pdia4,Pdia6,Prdx4,Qsox1
IPR000668	Peptidase C1A, papain C-terminal	5	23	0.00079	Ctsb,Ctsk,Ctsl,Ctss,Ctsz
IPR019805	Heat shock protein Hsp90, conserved site	3	3	0.00099	Hsp90aa1,Hsp90ab1,Hsp90b1
IPR029018	Beta-hexosaminidase-like, domain 2	3	3	0.00099	Hexa,Hexb,Naglu
IPR013806	Kringle-like fold	5	25	0.001	Fn1,Igf2r,Mmp2,Plau,Plg
IPR017891	Insulin-like growth factor binding protein, N-terminal, Cys-rich conserved site	4	12	0.0011	Ctgf,Igfbp2,Igfbp4,Igfbp6
IPR013128	Peptidase C1A	5	26	0.0012	Ctsb,Ctsk,Ctsl,Ctss,Ctsz
IPR001404	Heat shock protein Hsp90 family	3	4	0.0015	Hsp90aa1,Hsp90ab1,Hsp90b1
IPR001820	Protease inhibitor I35 (TIMP)	3	4	0.0015	Timp1,Timp2,Timp3
IPR020575	Heat shock protein Hsp90, N-terminal	3	4	0.0015	Hsp90aa1,Hsp90ab1,Hsp90b1
IPR027465	Proteinase inhibitor I35b (TIMP), C-terminal	3	4	0.0015	Timp1,Timp2,Timp3
IPR030490	Tissue inhibitor of metalloproteinase, conserved site	3	4	0.0015	Timp1,Timp2,Timp3
IPR037196	HSP90, C-terminal domain	3	4	0.0015	Hsp90aa1,Hsp90ab1,Hsp90b1
IPR013783	Immunoglobulin-like fold	25	743	0.0017	A2m,B2m,C3,C4b,Cd47,Col6a3,Dag1,F13a1,Flt1,Fn1,Gusb,H2-D1,H2-K1,Igfbp7,Il1r2,Lifr,Manba,Psg22,Pxdn,Sema3e,Sema3f,Sema7a,Tgm2,Tnc,Vasn
IPR000010	Cystatin domain	5	30	0.0018	Ahsg,Cst3,Cstb,Fetub,Kng1
IPR002048	EF-hand domain	12	221	0.0018	Calu,Fstl1,Mcfd2,Nucb1,Nucb2,Prkcsh,Rcn2,S100a10,S100a11,S100a6,S100a9,Sri
IPR025661	Cysteine peptidase, asparagine active site	4	15	0.0018	Ctsb,Ctsl,Ctss,Ctsz
IPR005788	Disulphide isomerase	3	5	0.0019	Pdia3,Pdia4,Pdia6
IPR009254	Laminin alpha, domain I	3	5	0.0019	Lama1,Lama2,Lama5
IPR010307	Laminin domain II	3	5	0.0019	Lama1,Lama2,Lama5
IPR011992	EF-hand domain pair	13	259	0.0019	Calu,Fstl1,Mcfd2,Nucb1,Nucb2,Prkcsh,Rcn2,S100a10,S100a11,S100a6,S100a9,Sparc,Sri
IPR036465	von Willebrand factor A-like domain superfamily	8	100	0.0019	Coch,Col6a1,Col6a2,Col6a3,Col6a5,Itgb1,Itgb3,Vwa5a
IPR017853	Glycoside hydrolase superfamily	6	52	0.002	Chil3,Glb1,Gusb,Hexa,Hexb,Manba
IPR001751	S100/Calbindin-D9k, conserved site	4	17	0.0023	S100a10,S100a11,S100a6,S100a9
IPR009011	Mannose-6-phosphate receptor binding domain superfamily	3	6	0.0025	Igf2r,M6pr,Prkcsh
IPR009168	Insulin-like growth factor binding protein	3	6	0.0025	Igfbp2,Igfbp4,Igfbp6
IPR020858	Serum albumin-like	3	6	0.0025	Afp,Alb,Ecm1
IPR022321	Insulin-like growth factor-binding protein family 1-6, chordata	3	6	0.0025	Igfbp2,Igfbp4,Igfbp6
IPR018247	EF-Hand 1, calcium-binding site	10	172	0.0032	Calu,Mcfd2,Nucb1,Nucb2,Prkcsh,Rcn2,S100a11,S100a6,Sparc,Sri
IPR025660	Cysteine peptidase, histidine active site	4	21	0.0042	Ctsb,Ctsk,Ctsl,Ctss
IPR013766	Thioredoxin domain	5	40	0.0044	Pdia3,Pdia4,Pdia6,Prdx4,Qsox1
IPR019742	Alpha-2-macroglobulin, conserved site	3	8	0.0044	A2m,C3,C4b
IPR016201	PSI domain	5	41	0.0048	Itgb1,Itgb3,Sema3e,Sema3f,Sema7a
IPR000169	Cysteine peptidase, cysteine active site	4	24	0.0056	Ctsb,Ctsk,Ctsl,Ctss
IPR001461	Aspartic peptidase A1 family	3	9	0.0056	Ctsd,Napsa,Pga5
IPR001599	Alpha-2-macroglobulin	3	9	0.0056	A2m,C3,C4b
IPR009048	Alpha-macroglobulin, receptor-binding	3	9	0.0056	A2m,C3,C4b
IPR011625	Alpha-2-macroglobulin, bait region domain	3	9	0.0056	A2m,C3,C4b
IPR011626	Alpha-macroglobulin, TED domain	3	9	0.0056	A2m,C3,C4b
IPR033121	Peptidase family A1 domain	3	9	0.0056	Ctsd,Napsa,Pga5
IPR036595	Alpha-macroglobulin, receptor-binding domain superfamily	3	9	0.0056	A2m,C3,C4b
IPR002890	Macroglobulin domain	3	10	0.0065	A2m,C3,C4b
IPR009003	Peptidase S1, PA clan	9	162	0.0071	Hp,Htra1,Htra3,Masp1,Plau,Plg,Prss1,Prss2,Prss23
IPR013787	S100/CaBP-9k-type, calcium binding, subdomain	4	26	0.0071	S100a10,S100a11,S100a6,S100a9
IPR001079	Galectin, carbohydrate recognition domain	3	11	0.0078	Lgals1,Lgals3,Lgals9
IPR040079	Glutathione Transferase family	4	27	0.0079	Clic1,Gstm1,Gstm2,Gsto1
IPR002035	von Willebrand factor, type A	6	77	0.0098	Coch,Col6a1,Col6a2,Col6a3,Col6a5,Vwa5a
IPR006103	Glycoside hydrolase family 2, catalytic domain	2	2	0.0098	Gusb,Manba
IPR006104	Glycosyl hydrolases family 2, sugar binding domain	2	2	0.0098	Gusb,Manba
IPR008296	Tissue factor pathway inhibitor-like	2	2	0.0098	Tfpi,Tfpi2
IPR013015	Laminin IV type B	2	2	0.0098	Lamb1,Lamb2
IPR016666	TGF beta-induced protein/periostin	2	2	0.0098	Postn,Tgfbi
IPR025705	Beta-hexosaminidase	2	2	0.0098	Hexa,Hexb
IPR029019	Beta-hexosaminidase, eukaryotic type, N-terminal	2	2	0.0098	Hexa,Hexb
IPR030056	Lysozyme C	2	2	0.0098	Lyz1,Lyz2
IPR036156	Beta-Galactosidase/glucuronidase domain superfamily	2	2	0.0098	Gusb,Manba
IPR000562	Fibronectin type II domain	3	13	0.0103	Fn1,Igf2r,Mmp2
IPR001969	Aspartic peptidase, active site	3	13	0.0103	Ctsd,Napsa,Pga5
IPR008930	Terpenoid cyclases/protein prenyltransferase alpha-alpha toroid	3	13	0.0103	A2m,C3,C4b
IPR013111	EGF-like domain, extracellular	3	13	0.0103	Itgb1,Itgb3,Tnc
IPR018073	Proteinase inhibitor I25, cystatin, conserved site	3	13	0.0103	Cst3,Cstb,Kng1
IPR036943	Fibronectin type II domain superfamily	3	13	0.0103	Fn1,Igf2r,Mmp2
IPR036058	Kazal domain superfamily	5	54	0.0105	Fstl1,Htra1,Htra3,Igfbp7,Sparc
IPR000033	LDLR class B repeat	3	14	0.0114	Lrp1,Nid1,Nid2
IPR000558	Histone H2B	3	14	0.0114	Hist1h2bg,Hist1h2bj,Hist1h2bk
IPR004045	Glutathione S-transferase, N-terminal	4	32	0.0114	Clic1,Gstm1,Gstm2,Gsto1
IPR002350	Kazal domain	5	57	0.0126	Fstl1,Htra1,Htra3,Igfbp7,Sparc
IPR001006	Procollagen-lysine 5-dioxygenase, conserved site	2	3	0.0129	Plod1,Plod3
IPR001363	Proteinase inhibitor I25C, fetuin, conserved site	2	3	0.0129	Ahsg,Fetub
IPR001398	Macrophage migration inhibitory factor	2	3	0.0129	Ddt,Mif
IPR001563	Peptidase S10, serine carboxypeptidase	2	3	0.0129	Ctsa,Scpep1
IPR001840	Anaphylatoxin, complement system domain	2	3	0.0129	C3,C4b
IPR008758	Peptidase S28	2	3	0.0129	Dpp7,Prcp
IPR014347	Tautomerase/MIF superfamily	2	3	0.0129	Ddt,Mif
IPR015883	Glycoside hydrolase family 20, catalytic domain	2	3	0.0129	Hexa,Hexb
IPR016352	Small leucine-rich proteoglycan, class I, decorin/asporin/byglycan	2	3	0.0129	Bgn,Dcn
IPR018134	Lysosome-associated membrane glycoprotein, conserved site	2	3	0.0129	Lamp1,Lamp2
IPR018202	Serine carboxypeptidase, serine active site	2	3	0.0129	Ctsa,Scpep1
IPR019829	Macrophage migration inhibitory factor, conserved site	2	3	0.0129	Ddt,Mif
IPR018933	Netrin module, non-TIMP type	3	16	0.0138	C3,C4b,Pcolce
IPR017937	Thioredoxin, conserved site	3	17	0.0159	Pdia3,Pdia4,Pdia6
IPR021109	Aspartic peptidase domain superfamily	3	17	0.0159	Ctsd,Napsa,Pga5
IPR000074	Apolipoprotein A/E	2	4	0.0167	Apoa1,Apoe
IPR000782	FAS1 domain	2	4	0.0167	Postn,Tgfbi
IPR001940	Peptidase S1C	2	4	0.0167	Htra1,Htra3
IPR003172	MD-2-related lipid-recognition domain	2	4	0.0167	Gm2a,Npc2
IPR005052	Legume-like lectin	2	4	0.0167	Lman1,Lman2
IPR005792	Protein disulphide isomerase	2	4	0.0167	Pdia3,Pdia4
IPR006605	G2 nidogen/fibulin G2F	2	4	0.0167	Nid1,Nid2
IPR009017	Green fluorescent protein	2	4	0.0167	Nid1,Nid2
IPR010579	MHC class I, alpha chain, C-terminal	2	4	0.0167	H2-D1,H2-K1
IPR018081	Anaphylatoxin, complement system	2	4	0.0167	C3,C4b
IPR021177	Serum albumin/Alpha-fetoprotein/Afamin	2	4	0.0167	Afp,Alb
IPR036378	FAS1 domain superfamily	2	4	0.0167	Postn,Tgfbi
IPR039417	Papain-like cysteine endopeptidase	3	18	0.0167	Ctsk,Ctsl,Ctss
IPR002223	Pancreatic trypsin inhibitor Kunitz domain	3	19	0.0186	Col6a3,Tfpi,Tfpi2
IPR013201	Cathepsin propeptide inhibitor domain (I29)	3	19	0.0186	Ctsk,Ctsl,Ctss
IPR018486	Hemopexin, conserved site	3	19	0.0186	Mmp12,Mmp2,Vtn
IPR020901	Proteinase inhibitor I2, Kunitz, conserved site	3	19	0.0186	Col6a3,Tfpi,Tfpi2
IPR036880	Pancreatic trypsin inhibitor Kunitz domain superfamily	3	19	0.0186	Col6a3,Tfpi,Tfpi2
IPR000264	ALB/AFP/VDB	2	5	0.0201	Afp,Alb
IPR000602	Glycoside hydrolase family 38, N-terminal domain	2	5	0.0201	Man2a1,Man2b1
IPR001695	Lysyl oxidase	2	5	0.0201	Lox,Loxl2
IPR002000	Lysosome-associated membrane glycoprotein	2	5	0.0201	Lamp1,Lamp2
IPR003367	Thrombospondin, type 3-like repeat	2	5	0.0201	Thbs1,Thbs2
IPR003594	Histidine kinase/HSP90-like ATPase	3	21	0.0201	Hsp90aa1,Hsp90ab1,Hsp90b1
IPR003886	NIDO domain	2	5	0.0201	Nid1,Nid2
IPR008859	Thrombospondin, C-terminal	2	5	0.0201	Thbs1,Thbs2
IPR010987	Glutathione S-transferase, C-terminal-like	4	43	0.0201	Clic1,Gstm1,Gstm2,Gsto1
IPR011682	Glycosyl hydrolase family 38, C-terminal	2	5	0.0201	Man2a1,Man2b1
IPR014760	Serum albumin, N-terminal	2	5	0.0201	Afp,Alb
IPR015341	Glycoside hydrolase family 38, central domain	2	5	0.0201	Man2a1,Man2b1
IPR015369	Follistatin/Osteonectin EGF domain	2	5	0.0201	Fstl1,Sparc
IPR017897	Thrombospondin, type 3 repeat	2	5	0.0201	Thbs1,Thbs2
IPR019828	Lysyl oxidase, conserved site	2	5	0.0201	Lox,Loxl2
IPR020857	Serum albumin, conserved site	2	5	0.0201	Afp,Alb
IPR027231	Semaphorin	3	21	0.0201	Sema3e,Sema3f,Sema7a
IPR027291	Glycoside hydrolase 38, N-terminal domain superfamily	2	5	0.0201	Man2a1,Man2b1
IPR028974	TSP type-3 repeat	2	5	0.0201	Thbs1,Thbs2
IPR028995	Glycoside hydrolase families 57/38, central domain superfamily	2	5	0.0201	Man2a1,Man2b1
IPR037094	Glycoside hydrolase family 38, central domain superfamily	2	5	0.0201	Man2a1,Man2b1
IPR037349	Thrombospondin	2	5	0.0201	Thbs1,Thbs2
IPR036282	Glutathione S-transferase, C-terminal domain superfamily	4	44	0.0206	Clic1,Gstm1,Gstm2,Gsto1
IPR036890	Histidine kinase/HSP90-like ATPase superfamily	3	22	0.0222	Hsp90aa1,Hsp90ab1,Hsp90b1
IPR000532	Glucagon/GIP/secretin/VIP	2	6	0.0225	Gcg,Sct
IPR001442	Collagen IV, non-collagenous	2	6	0.0225	Col4a1,Col4a2
IPR012848	Aspartic peptidase, N-terminal	2	6	0.0225	Ctsd,Pga5
IPR014836	Integrin beta subunit, cytoplasmic domain	2	6	0.0225	Itgb1,Itgb3
IPR036954	Collagen IV, non-collagenous domain superfamily	2	6	0.0225	Col4a1,Col4a2
IPR000585	Hemopexin-like domain	3	23	0.0239	Mmp12,Mmp2,Vtn
IPR029058	Alpha/Beta hydrolase fold	7	145	0.0256	Ctsa,Dpp7,Lpl,Pla2g7,Ppt1,Prcp,Scpep1
IPR038765	Papain-like cysteine peptidase superfamily	7	145	0.0256	Ctsb,Ctsk,Ctsl,Ctss,Ctsz,F13a1,Tgm2
IPR018487	Hemopexin-like repeats	3	24	0.0262	Mmp12,Mmp2,Vtn
IPR029006	ADF-H/Gelsolin-like domain superfamily	3	24	0.0262	Capg,Cfl1,Gsn
IPR036375	Hemopexin-like domain superfamily	3	24	0.0262	Mmp12,Mmp2,Vtn
IPR003081	Glutathione S-transferase, Mu class	2	7	0.0268	Gstm1,Gstm2
IPR011330	Glycoside hydrolase/deacetylase, beta/alpha-barrel	2	7	0.0268	Man2a1,Man2b1
IPR000974	Glycoside hydrolase, family 22, lysozyme	2	8	0.0329	Lyz1,Lyz2
IPR001102	Transglutaminase, N-terminal	2	8	0.0329	F13a1,Tgm2
IPR007122	Villin/Gelsolin	2	8	0.0329	Capg,Gsn
IPR012896	Integrin beta subunit, tail	2	8	0.0329	Itgb1,Itgb3
IPR014034	Ferritin, conserved site	2	8	0.0329	Fth1,Ftl1
IPR019799	Glycoside hydrolase, family 22, conserved site	2	8	0.0329	Lyz1,Lyz2
IPR036349	Integrin beta tail domain superfamily	2	8	0.0329	Itgb1,Itgb3
IPR001254	Serine proteases, trypsin domain	7	155	0.033	Hp,Masp1,Plau,Plg,Prss1,Prss2,Prss23
IPR000372	Leucine-rich repeat N-terminal domain	4	53	0.0331	Bgn,Dcn,Lum,Vasn
IPR001916	Glycoside hydrolase, family 22	2	9	0.0378	Lyz1,Lyz2
IPR002369	Integrin beta subunit, VWA domain	2	9	0.0378	Itgb1,Itgb3
IPR004046	Glutathione S-transferase, C-terminal	3	29	0.0378	Gstm1,Gstm2,Gsto1
IPR006026	Peptidase, metallopeptidase	3	29	0.0378	Bmp1,Mmp12,Mmp2
IPR008958	Transglutaminase, C-terminal	2	9	0.0378	F13a1,Tgm2
IPR013808	Transglutaminase, active site	2	9	0.0378	F13a1,Tgm2
IPR023608	Protein-glutamine gamma-glutamyltransferase, animal	2	9	0.0378	F13a1,Tgm2
IPR033760	Integrin beta N-terminal	2	9	0.0378	Itgb1,Itgb3
IPR036238	Transglutaminase, C-terminal domain superfamily	2	9	0.0378	F13a1,Tgm2
IPR036773	TGF-beta binding (TB) domain superfamily	2	9	0.0378	Fbn1,Fstl1
IPR008979	Galactose-binding-like domain superfamily	5	89	0.0394	Aebp1,Glb1,Gusb,Manba,Mfge8
IPR002181	Fibrinogen, alpha/beta/gamma chain, C-terminal globular domain	3	30	0.0399	Angpt2,Angptl2,Tnc
IPR036056	Fibrinogen-like, C-terminal	3	30	0.0399	Angpt2,Angptl2,Tnc
IPR007084	BRICHOS domain	2	10	0.042	Gkn1,Itm2b
IPR015812	Integrin beta subunit	2	10	0.042	Itgb1,Itgb3
IPR036985	Transglutaminase-like superfamily	2	10	0.042	F13a1,Tgm2
IPR001073	C1q domain	3	32	0.0457	C1qa,C1qc,C1qtnf1
IPR001627	Sema domain	3	32	0.0457	Sema3e,Sema3f,Sema7a
IPR036352	Sema domain superfamily	3	32	0.0457	Sema3e,Sema3f,Sema7a
IPR001519	Ferritin	2	11	0.0477	Fth1,Ftl1
IPR001930	Peptidase M1, alanine aminopeptidase/leukotriene A4 hydrolase	2	11	0.0477	Anpep,Rnpep
IPR002931	Transglutaminase-like	2	11	0.0477	F13a1,Tgm2
IPR003645	Follistatin-like, N-terminal	2	11	0.0477	Fstl1,Sparc
IPR008331	Ferritin/DPS protein domain	2	11	0.0477	Fth1,Ftl1
IPR009040	Ferritin-like diiron domain	2	11	0.0477	Fth1,Ftl1
IPR011013	Galactose mutarotase-like domain superfamily	2	11	0.0477	Man2a1,Man2b1
IPR012347	Ferritin-like	2	11	0.0477	Fth1,Ftl1
IPR014782	Peptidase M1, membrane alanine aminopeptidase	2	11	0.0477	Anpep,Rnpep
IPR019954	Ubiquitin conserved site	2	11	0.0477	Bag6,Fau
IPR023346	Lysozyme-like domain superfamily	2	11	0.0477	Lyz1,Lyz2
IPR024607	Sulfatase, conserved site	2	11	0.0477	Galns,Gns
IPR020568	Ribosomal protein S5 domain 2-type fold	3	34	0.0494	Hsp90aa1,Hsp90ab1,Hsp90b1

## Sheet: c 319-GO-biological process
#term ID	GO: biological process	observed gene count	background gene count	false discovery rate	matching proteins in your network (labels)
GO:0050896	response to stimulus	204	6616	2.44e-31	Actg1,Ada,Adam10,Afp,Ahsg,Aimp1,Alad,Alb,Angpt2,Anpep,Anxa1,Anxa11,Anxa2,Anxa4,Anxa5,Anxa6,Anxa7,Aoc1,Apoa1,Apoe,Arg1,Arhgdia,Asah1,B2m,B4galt1,Bag6,Bgn,C1qa,C1qc,C3,C4b,Calr,Cap1,Capg,Cat,Ccl2,Ccl7,Ccna2,Cd47,Cd9,Cfl1,Chil3,Clu,Coch,Col1a1,Col1a2,Col3a1,Col4a1,Col4a2,Col5a1,Col5a2,Col6a1,Col6a2,Cp,Cpe,Csf1,Cst3,Ctgf,Ctsb,Ctsl,Ctss,Dag1,Dbi,Dcn,Dnase1l3,Ecm1,F13a1,Fabp3,Fau,Fbln1,Fbn1,Flt1,Fn1,Fs…
GO:0051239	regulation of multicellular organismal process	128	2858	1.46e-29	Ada,Ahsg,Alb,Angpt2,Anpep,Anxa1,Anxa2,Anxa4,Anxa5,Anxa6,Apoa1,Apoe,Arg1,B2m,B4galt1,Bag6,Bmp1,C1qc,C1qtnf1,C3,Calr,Ccl2,Cd9,Cfl1,Clic1,Clstn1,Clu,Col1a1,Col3a1,Col4a2,Col5a1,Col5a2,Cpe,Csf1,Cst3,Ctgf,Ctss,Ctsz,D17Wsu104e,Dag1,Dcn,Ddt,Dnajb11,Ecm1,Fabp5,Fbln1,Fbn1,Flt1,Fn1,Glg1,Gpc1,Grn,H2-D1,H2-K1,Hmgb1,Hsp90aa1,Hsp90ab1,Hspa5,Hspd1,Igf2,Il1r2,Inhba,Isg15,Ist1,Itgb1,Itgb3,Kars,Kng1,Lama1,Lama2,La…
GO:0065008	regulation of biological quality	138	3420	3.54e-28	Ada,Afp,Ahsg,Aimp1,Alb,Aldoa,Anpep,Anxa1,Anxa2,Anxa5,Anxa6,Anxa7,Apoa1,Apoe,Arhgdia,B2m,Bag6,C1qtnf1,C3,Calr,Capg,Ccl2,Ccl7,Cd9,Cfl1,Ckb,Clic1,Clstn1,Clu,Coch,Col1a2,Copa,Cp,Cpe,Crtap,Csf1,Ctgf,Ctsa,Ctsk,Ctss,Dag1,Dbi,Dcn,F13a1,Fabp3,Fabp5,Fbln1,Fbn1,Fn1,Fth1,Ftl1,Gcg,Gm2a,Gsn,Gsto1,Hba-a1,Hexa,Hexb,Hmgb1,Hsp90aa1,Hsp90ab1,Hspa5,Hspa8,Hspd1,Ide,Igf2,Inhba,Isg15,Ist1,Itgb1,Itgb3,Kng1,Krt1,Lamp1,La…
GO:0006950	response to stress	126	2899	5.19e-28	Actg1,Ada,Ahsg,Aimp1,Alad,Alb,Angpt2,Anxa1,Anxa5,Anxa7,Aoc1,Apoa1,Apoe,Arg1,B2m,B4galt1,Bag6,C1qa,C1qc,C3,C4b,Calr,Capg,Cat,Ccl2,Ccl7,Ccna2,Cd9,Cfl1,Chil3,Clu,Coch,Col1a1,Col3a1,Col5a1,Csf1,Cst3,Ctgf,Ctsl,Dag1,Dbi,Dcn,Ecm1,F13a1,Fau,Fbln1,Flt1,Fn1,Fstl1,Gcg,Gpx3,Gsn,Gstm2,H2-K1,Hist1h2be,Hist1h2bg,Hist1h2bj,Hist1h2bk,Hmgb1,Hp,Hsp90aa1,Hsp90ab1,Hsp90b1,Hspa4,Hspa5,Hspd1,Hsph1,Hyou1,Igfbp4,Isg15,It…
GO:0032501	multicellular organismal process	181	5888	6.5e-26	A2m,Ada,Adam10,Afp,Ahsg,Aimp1,Aldoa,Angpt2,Anpep,Anxa1,Anxa2,Anxa4,Anxa5,Apoa1,Apoe,Arg1,Asah1,B2m,B4galt1,Bag6,Bgn,Bmp1,C3,Calr,Cat,Ccl2,Ccna2,Cd9,Cfl1,Ckb,Clu,Coch,Col1a1,Col1a2,Col3a1,Col4a1,Col4a2,Col5a1,Col5a2,Col6a1,Copa,Cpe,Crtap,Csf1,Cst3,Cstb,Ctgf,Ctsb,Ctsk,Ctsl,Ctss,Ctsz,D17Wsu104e,Dag1,Dbi,Dcn,Dnajb11,Ecm1,F13a1,Fbln1,Fbn1,Flt1,Fn1,Glg1,Gm2a,Gpc1,Grn,Gsn,H2-D1,H2-K1,Hba-a1,Hexa,Hexb,Hm…
GO:0050793	regulation of developmental process	110	2475	2.07e-24	Ada,Ahsg,Aldoa,Angpt2,Anxa1,Anxa2,Anxa7,Apoa1,Apoe,Arhgdia,B2m,B4galt1,Bag6,Bmp1,C1qc,C3,Calr,Ccl2,Ccl7,Cfl1,Clic1,Clstn1,Clu,Coch,Col1a1,Col3a1,Col4a2,Col5a1,Col5a2,Cpe,Csf1,Cst3,Ctgf,Ctsz,D17Wsu104e,Dag1,Dcn,Dnajb11,Ecm1,Fbln1,Fbn1,Flt1,Fn1,Glg1,Gpc1,Grn,H2-D1,H2-K1,Hexb,Hmgb1,Hsp90aa1,Hsp90ab1,Hspa5,Igf2,Inhba,Isg15,Ist1,Itgb1,Itgb3,Lama1,Lama2,Lama5,Lgals1,Lgals3,Lgals9,Lgmn,Loxl2,Lpl,Lrp1,Lt…
GO:0048519	negative regulation of biological process	157	4771	5.53e-24	A2m,Ada,Adam10,Aebp1,Ahsg,Aimp1,Alad,Alb,Angpt2,Anpep,Anxa1,Anxa2,Anxa4,Anxa5,Anxa7,Apoa1,Apoe,Arg1,Arhgdia,B2m,B4galt1,Bag6,Bgn,C1qc,C1qtnf1,C3,C4b,Calr,Capg,Cat,Ccl2,Cd9,Cfl1,Clu,Col1a1,Col3a1,Col4a2,Col5a1,Col5a2,Cpe,Crtap,Cst3,Cstb,Ctgf,Ctsa,Ctsb,Ctsl,Ctsz,D17Wsu104e,Dag1,Dbi,Dcn,Ddt,Dnajb11,Ecm1,Fabp5,Fbln1,Fbn1,Fetub,Flt1,Fn1,Fth1,Gcg,Glg1,Gpc1,Gsn,Gsto1,H2-D1,H2-K1,Hdgf,Hmgb1,Hp,Hsp90ab1,H…
GO:0043062	extracellular structure organization	37	214	7.33e-24	Anxa2,Apoa1,Apoe,B4galt1,Col1a1,Col1a2,Col3a1,Col4a1,Col5a1,Col5a2,Ctgf,Ctss,Dag1,Fbln1,Fbln2,Fn1,Itgb1,Lamb2,Lamc1,Lgals3,Lox,Loxl2,Lpl,Lum,Nid1,Pla2g7,Plg,Plod3,Pltp,Postn,Prdx4,Pxdn,Serpinh1,Tgfb2,Tgfbi,Tnfrsf11b,Vtn
GO:0065007	biological regulation	242	10168	7.33e-24	A2m,Ada,Adam10,Aebp1,Afp,Ahsg,Aimp1,Alad,Alb,Aldoa,Angpt2,Anpep,Anxa1,Anxa2,Anxa4,Anxa5,Anxa6,Anxa7,Apoa1,Apoe,Arg1,Arhgdia,B2m,B4galt1,Bag6,Bgn,Bmp1,C1qa,C1qc,C1qtnf1,C3,C4b,Calr,Calu,Cap1,Capg,Cat,Ccl2,Ccl7,Ccna2,Cd47,Cd9,Cfl1,Ckb,Clic1,Clstn1,Clu,Coch,Col1a1,Col1a2,Col3a1,Col4a1,Col4a2,Col5a1,Col5a2,Copa,Cp,Cpe,Creg1,Crtap,Csf1,Cst3,Cstb,Ctgf,Ctsa,Ctsb,Ctsk,Ctsl,Ctss,Ctsz,D17Wsu104e,Dag1,Dbi,D…
GO:0042221	response to chemical	131	3532	2.78e-23	Actg1,Ada,Adam10,Alad,Angpt2,Anxa1,Anxa11,Anxa2,Anxa5,Anxa7,Aoc1,Apoa1,Apoe,Arg1,Arhgdia,Asah1,B2m,Bag6,Bgn,C1qa,Calr,Capg,Cat,Ccl2,Ccl7,Ccna2,Cd9,Cfl1,Clu,Col1a1,Col1a2,Col3a1,Col4a1,Col4a2,Col5a2,Col6a1,Col6a2,Cp,Csf1,Cst3,Ctgf,Ctsb,Ctsl,Dag1,Dcn,Fabp3,Fbn1,Flt1,Fn1,Ggh,Glb1,Gpx3,Grn,Gsn,Gstm1,Gstm2,Gsto1,Hba-a1,Hmgb1,Hp,Hsp90aa1,Hsp90ab1,Hsp90b1,Hspa5,Hspd1,Hsph1,Hyou1,Igf2,Igf2r,Igfbp2,Il1r2,…
GO:0051241	negative regulation of multicellular organismal process	74	1191	3.08e-23	Ada,Ahsg,Angpt2,Anpep,Anxa1,Anxa2,Anxa4,Anxa5,Apoa1,Apoe,Arg1,B2m,C1qc,C1qtnf1,Calr,Ccl2,Cd9,Col3a1,Col4a2,Col5a1,Col5a2,Cpe,Cst3,Ctsz,Dcn,Dnajb11,Ecm1,Fbln1,Fbn1,Fn1,H2-D1,H2-K1,Hmgb1,Hsp90ab1,Il1r2,Inhba,Itgb1,Kng1,Lgals1,Lgals9,Lgmn,Loxl2,Lrp1,Lrpap1,Ltf,Mmp2,Pf4,Plau,Plg,Prdx4,Prkaca,Prkcsh,Procr,Pros1,Rbp4,Sct,Sema3e,Sema3f,Serpine1,Serpine2,Serpinf1,Serping1,Sod1,Sparc,Srgn,Sri,Tfpi,Tgfb2,T…
GO:0048583	regulation of response to stimulus	130	3552	1.38e-22	A2m,Ada,Adam10,Ahsg,Aimp1,Angpt2,Anxa1,Anxa2,Anxa5,Apoa1,Apoe,Arg1,Arhgdia,B2m,Bag6,Bgn,Bmp1,C1qa,C1qc,C1qtnf1,C3,C4b,Calr,Cat,Ccl2,Ccl7,Cd47,Cd9,Cfl1,Clu,Coch,Col1a1,Col3a1,Copa,Csf1,Ctgf,Ctss,D17Wsu104e,Dag1,Dcn,Ddt,Dnase1l3,Ecm1,Fabp5,Fbln1,Fbn1,Flt1,Fn1,Gcg,Gkn1,Glg1,Gpc1,Grn,Gsn,Gsto1,H2-D1,H2-K1,Hdgf,Hmgb1,Hsp90aa1,Hsp90ab1,Hspa5,Hspa8,Hspd1,Hsph1,Htra1,Htra3,Hyou1,Igf2,Igfbp2,Igfbp4,Igfbp6…
GO:0048523	negative regulation of cellular process	145	4336	2.77e-22	A2m,Ada,Adam10,Aebp1,Ahsg,Aimp1,Alad,Alb,Angpt2,Anxa1,Anxa2,Anxa4,Anxa5,Apoa1,Apoe,Arg1,Arhgdia,B2m,B4galt1,Bag6,Bgn,C1qc,C1qtnf1,C3,C4b,Calr,Capg,Cat,Cd9,Cfl1,Clu,Col1a1,Col3a1,Col5a1,Col5a2,Crtap,Cst3,Cstb,Ctgf,Ctsa,Ctsb,Ctsl,Ctsz,D17Wsu104e,Dag1,Dbi,Dcn,Ddt,Dnajb11,Ecm1,Fbln1,Fbn1,Fetub,Flt1,Fn1,Fth1,Gcg,Glg1,Gpc1,Gsn,Gsto1,H2-D1,H2-K1,Hdgf,Hmgb1,Hp,Hsp90ab1,Hsp90b1,Hspa4,Hspa5,Hspa8,Hspd1,Hsp…
GO:0009611	response to wounding	44	394	5.96e-22	Anxa1,Anxa5,Arg1,B4galt1,C3,Ccl2,Col1a1,Col3a1,Col5a1,Cst3,Dag1,Dcn,F13a1,Fbln1,Fn1,Gsn,Itgb3,Kng1,Lamb2,Lgals1,Lox,Mmp12,Mmp2,Pdia6,Pebp1,Pf4,Pkm,Plau,Plg,Postn,Prcp,Procr,Pros1,Serpinc1,Serpine1,Serpine2,Serping1,Sod1,Sparc,Tfpi,Tfpi2,Tgfb2,Timp1,Tnc
GO:0048731	system development	139	4072	6.74e-22	Ada,Afp,Ahsg,Aimp1,Angpt2,Anpep,Anxa1,Anxa2,Anxa4,Apoa1,Apoe,Arg1,Asah1,B2m,B4galt1,Bag6,Bmp1,Calr,Cat,Ccl2,Ccna2,Cd9,Cfl1,Ckb,Clu,Col1a1,Col1a2,Col3a1,Col4a1,Col4a2,Col5a1,Col5a2,Cpe,Csf1,Cst3,Ctgf,Ctsb,Ctsl,Ctsz,D17Wsu104e,Dag1,Dbi,Dcn,Dnajb11,Ecm1,Fbn1,Flt1,Fn1,Glg1,Gpc1,Grn,Gsn,H2-D1,H2-K1,Hba-a1,Hexa,Hexb,Hmgb1,Hp,Hsp90aa1,Hsp90ab1,Hspa5,Hspd1,Htra1,Igf2,Igf2r,Igfbp7,Inhba,Ist1,Itgb1,Itm2b,K…
GO:0032879	regulation of localization	106	2579	4.32e-21	Ada,Adam10,Ahsg,Aimp1,Aldoa,Angpt2,Anpep,Anxa1,Anxa2,Anxa4,Anxa5,Apoa1,Apoe,Arg1,Arhgdia,B2m,B4galt1,C1qtnf1,C3,Calr,Ccl2,Ccl7,Cd47,Cd9,Cfl1,Clic1,Clu,Col1a1,Col3a1,Csf1,Ctss,Dag1,Dbi,Dcn,Ddt,Ecm1,Fabp5,Fbln1,Flt1,Fn1,Gcg,Gsn,Gsto1,Hmgb1,Hsp90aa1,Hsp90ab1,Hspa5,Hspa8,Hspd1,Hsph1,Igf2,Il1r2,Inhba,Itgb1,Itgb3,Kars,Lama1,Lama2,Lama5,Lamb1,Lamp1,Lgals3,Lgals9,Lgmn,Lman2,Lpl,Lrp1,Lrpap1,Mesdc2,Mfge8,M…
GO:0030198	extracellular matrix organization	32	180	4.99e-21	Anxa2,B4galt1,Col1a1,Col1a2,Col3a1,Col4a1,Col5a1,Col5a2,Ctgf,Ctss,Dag1,Fbln1,Fbln2,Fn1,Itgb1,Lamb2,Lamc1,Lgals3,Lox,Loxl2,Lum,Nid1,Plg,Plod3,Postn,Prdx4,Pxdn,Serpinh1,Tgfb2,Tgfbi,Tnfrsf11b,Vtn
GO:0048856	anatomical structure development	153	4912	5.63e-21	Actg1,Ada,Adam10,Afp,Ahsg,Aimp1,Angpt2,Anpep,Anxa1,Anxa2,Anxa4,Anxa7,Apoa1,Apoe,Arg1,Asah1,B2m,B4galt1,Bag6,Bmp1,Calr,Cap1,Cat,Ccl2,Ccna2,Cd9,Cfl1,Ckb,Clu,Col1a1,Col1a2,Col3a1,Col4a1,Col4a2,Col5a1,Col5a2,Col6a1,Cpe,Csf1,Cst3,Ctgf,Ctsb,Ctsl,Ctsz,D17Wsu104e,Dag1,Dbi,Dcn,Dnajb11,Dnase1l3,Ecm1,Fbln1,Fbn1,Flt1,Fn1,Glg1,Gpc1,Grn,Gsn,H2-D1,H2-K1,Hba-a1,Hexa,Hexb,Hmgb1,Hp,Hsp90aa1,Hsp90ab1,Hspa5,Hspd1,Ht…
GO:0032101	regulation of response to external stimulus	54	681	6.02e-21	A2m,Ada,Adam10,Ahsg,Angpt2,Anxa1,Anxa2,Anxa5,Apoa1,Apoe,Arg1,C1qtnf1,C3,Calr,Ccl2,Ccl7,Cd47,Cd9,Csf1,Ctss,Ddt,Dnase1l3,Fn1,Gcg,Hmgb1,Hspd1,Htra1,Il1r2,Kars,Kng1,Krt1,Lgals9,Lgmn,Ltf,Mif,Mmp12,Nucb2,Pf4,Pla2g7,Plau,Plg,Pros1,Rarres2,S100a9,Sema3f,Sema7a,Serpinc1,Serpine1,Serpine2,Serpinf1,Serping1,Tfpi,Tgm2,Thbs1
GO:0050789	regulation of biological process	227	9594	1.56e-20	A2m,Ada,Adam10,Aebp1,Afp,Ahsg,Aimp1,Alad,Alb,Aldoa,Angpt2,Anpep,Anxa1,Anxa2,Anxa4,Anxa5,Anxa6,Anxa7,Apoa1,Apoe,Arg1,Arhgdia,B2m,B4galt1,Bag6,Bgn,Bmp1,C1qa,C1qc,C1qtnf1,C3,C4b,Calr,Cap1,Capg,Cat,Ccl2,Ccl7,Ccna2,Cd47,Cd9,Cfl1,Clic1,Clstn1,Clu,Coch,Col1a1,Col1a2,Col3a1,Col4a1,Col4a2,Col5a1,Col5a2,Copa,Cpe,Creg1,Crtap,Csf1,Cst3,Cstb,Ctgf,Ctsa,Ctsb,Ctsl,Ctss,Ctsz,D17Wsu104e,Dag1,Dbi,Dcn,Ddt,Dnajb11,Dn…
GO:0007275	multicellular organism development	145	4603	6.35e-20	Ada,Adam10,Afp,Ahsg,Aimp1,Angpt2,Anpep,Anxa1,Anxa2,Anxa4,Apoa1,Apoe,Arg1,Asah1,B2m,B4galt1,Bag6,Bmp1,Calr,Cat,Ccl2,Ccna2,Cd9,Cfl1,Ckb,Clu,Col1a1,Col1a2,Col3a1,Col4a1,Col4a2,Col5a1,Col5a2,Col6a1,Cpe,Csf1,Cst3,Ctgf,Ctsb,Ctsl,Ctsz,D17Wsu104e,Dag1,Dbi,Dcn,Dnajb11,Ecm1,Fbln1,Fbn1,Flt1,Fn1,Glg1,Gpc1,Grn,Gsn,H2-D1,H2-K1,Hba-a1,Hexa,Hexb,Hmgb1,Hp,Hsp90aa1,Hsp90ab1,Hspa5,Hspd1,Htra1,Ide,Igf2,Igf2r,Igfbp7,…
GO:0032502	developmental process	156	5213	7.45e-20	A2m,Actg1,Ada,Adam10,Afp,Ahsg,Aimp1,Angpt2,Anpep,Anxa1,Anxa2,Anxa4,Anxa7,Apoa1,Apoe,Arg1,Asah1,B2m,B4galt1,Bag6,Bmp1,Calr,Cap1,Cat,Ccl2,Ccna2,Cd9,Cfl1,Ckb,Clu,Col1a1,Col1a2,Col3a1,Col4a1,Col4a2,Col5a1,Col5a2,Col6a1,Cpe,Csf1,Cst3,Ctgf,Ctsb,Ctsl,Ctsz,D17Wsu104e,Dag1,Dbi,Dcn,Dnajb11,Dnase1l3,Ecm1,Fbln1,Fbn1,Flt1,Fn1,Glg1,Gpc1,Grn,Gsn,H2-D1,H2-K1,Hba-a1,Hexa,Hexb,Hmgb1,Hp,Hsp90aa1,Hsp90ab1,Hspa5,Hspd…
GO:2000026	regulation of multicellular organismal development	89	1961	7.45e-20	Ada,Ahsg,Angpt2,Anxa1,Apoa1,Apoe,B2m,B4galt1,Bag6,Bmp1,C1qc,C3,Calr,Ccl2,Cfl1,Clstn1,Col1a1,Col3a1,Col4a2,Col5a1,Col5a2,Cpe,Csf1,Ctgf,Ctsz,D17Wsu104e,Dag1,Dcn,Dnajb11,Ecm1,Fbn1,Flt1,Fn1,Glg1,Gpc1,Grn,H2-D1,H2-K1,Hmgb1,Hsp90aa1,Hspa5,Igf2,Inhba,Isg15,Ist1,Itgb1,Itgb3,Lama1,Lama2,Lama5,Lgals1,Lgals3,Lgals9,Loxl2,Lrp1,Ltf,Man2a1,Mif,Mmp12,Pf4,Plaa,Plau,Plg,Pnp,Prkaca,Prkcsh,Psg22,Rbp4,Rnh1,S100a9,Sc…
GO:0050794	regulation of cellular process	217	9045	1.46e-19	A2m,Ada,Adam10,Aebp1,Afp,Ahsg,Aimp1,Alad,Alb,Aldoa,Angpt2,Anpep,Anxa1,Anxa2,Anxa4,Anxa5,Anxa6,Anxa7,Apoa1,Apoe,Arg1,Arhgdia,B2m,B4galt1,Bag6,Bgn,Bmp1,C1qc,C1qtnf1,C3,C4b,Calr,Cap1,Capg,Cat,Ccl2,Ccl7,Ccna2,Cd47,Cd9,Cfl1,Clic1,Clstn1,Clu,Coch,Col1a1,Col1a2,Col3a1,Col4a1,Col4a2,Col5a1,Col5a2,Copa,Cpe,Creg1,Crtap,Csf1,Cst3,Cstb,Ctgf,Ctsa,Ctsb,Ctsl,Ctsz,D17Wsu104e,Dag1,Dbi,Dcn,Ddt,Dnajb11,Ecm1,Fabp3,F…
GO:0030155	regulation of cell adhesion	50	624	1.54e-19	Ada,Adam10,Angpt2,Anxa1,Apoa1,Arg1,C1qtnf1,Calr,Ccl2,Cd47,Cd9,Cfl1,Col1a1,Csf1,Dag1,Fbln1,Fbln2,Fn1,Gsn,Hmgb1,Hsp90aa1,Hspd1,Hsph1,Igf2,Igfbp2,Itgb1,Itgb3,Lama1,Lama2,Lama5,Lamb1,Lgals1,Lgals3,Lgals9,Mmp2,Nid1,Plau,Plg,Pnp,Postn,S100a10,Sema3e,Serpine1,Serpine2,Tfrc,Tgfb2,Tgm2,Thbs1,Tnc,Vtn
GO:0010033	response to organic substance	102	2553	2.06e-19	Actg1,Ada,Adam10,Alad,Angpt2,Anxa1,Anxa2,Anxa5,Anxa7,Aoc1,Arg1,Arhgdia,Asah1,B2m,Bag6,Bgn,Calr,Capg,Cat,Ccl2,Ccl7,Ccna2,Cd9,Cfl1,Clu,Col1a1,Col1a2,Col3a1,Col4a1,Col4a2,Col5a2,Col6a1,Col6a2,Csf1,Cst3,Ctgf,Ctsb,Ctsl,Dag1,Dcn,Fabp3,Fbn1,Flt1,Fn1,Ggh,Glb1,Grn,Gsn,Hba-a1,Hmgb1,Hsp90aa1,Hsp90ab1,Hsp90b1,Hspa5,Hspd1,Hsph1,Igf2,Igf2r,Igfbp2,Il1r2,Inhba,Isg15,Itgb1,Itgb3,Kars,Krt13,Lgals1,Lgals9,Lgmn,Lifr…
GO:0048518	positive regulation of biological process	157	5340	2.45e-19	Ada,Adam10,Ahsg,Aimp1,Alb,Aldoa,Angpt2,Anxa1,Anxa2,Anxa5,Apoa1,Apoe,Arg1,B2m,B4galt1,Bag6,Bmp1,C1qa,C1qc,C1qtnf1,C3,C4b,Calr,Cat,Ccl2,Ccl7,Ccna2,Cd47,Cfl1,Clic1,Clstn1,Clu,Coch,Col1a1,Col3a1,Csf1,Cst3,Ctgf,Ctss,Ctsz,D17Wsu104e,Dag1,Dbi,Dcn,Ddt,Ecm1,Fabp3,Fabp5,Fbln1,Fbln2,Fbn1,Flt1,Fn1,Gcg,Gkn1,Gpc1,Grn,Gsn,Gsto1,H2-D1,H2-K1,Hdgf,Hexb,Hmgb1,Hp,Hsp90aa1,Hsp90ab1,Hspa4,Hspa5,Hspa8,Hspd1,Hsph1,Htra1…
GO:0051270	regulation of cellular component movement	59	928	9.08e-19	Ada,Adam10,Aldoa,Angpt2,Anxa1,Anxa5,Apoe,Arhgdia,B4galt1,Calr,Ccl2,Ccl7,Cd9,Cfl1,Col1a1,Col3a1,Csf1,Dag1,Dcn,Ddt,Ecm1,Fbln1,Flt1,Fn1,Hmgb1,Hspa5,Igf2,Itgb1,Itgb3,Kars,Lama1,Lama2,Lama5,Lamb1,Lamp1,Lgals3,Lgals9,Lgmn,Lrp1,Mif,Mmp12,Mmp2,Pf4,Pfn1,Pla2g7,Plaa,Plau,Postn,Prcp,Rarres2,Sema3f,Serpine1,Serpinf1,Sparc,Sri,Tgfb2,Thbs1,Timp1,Vtn
GO:0042060	wound healing	36	304	1.02e-18	Anxa1,Anxa5,B4galt1,C3,Col1a1,Col3a1,Col5a1,Dag1,Dcn,F13a1,Fbln1,Fn1,Gsn,Itgb3,Kng1,Lox,Mmp12,Pdia6,Pf4,Pkm,Plau,Plg,Postn,Prcp,Procr,Pros1,Serpinc1,Serpine1,Serpine2,Serping1,Sparc,Tfpi,Tfpi2,Tgfb2,Timp1,Tnc
GO:0030162	regulation of proteolysis	51	716	5.86e-18	A2m,Ahsg,Alad,Apoe,Bag6,C3,C4b,Cfl1,Clu,Cst3,Cstb,Ctgf,Ctsz,Ecm1,Fbln1,Fetub,Fn1,Glg1,Gsn,Hmgb1,Hsp90ab1,Hspa8,Hspd1,Ide,Il1r2,Ist1,Kars,Kng1,Lgmn,Ltf,Pcolce,Pebp1,Prkaca,S100a9,Serpinb1a,Serpinb6a,Serpinc1,Serpine1,Serpine2,Serpinf1,Serping1,Serpinh1,Sfn,Tfpi,Tfpi2,Thbs1,Timp1,Timp2,Timp3,Vtn,Xdh
GO:0002684	positive regulation of immune system process	52	771	2.18e-17	Ada,Adam10,Anxa1,Arg1,B2m,Bag6,C1qa,C1qc,C3,C4b,Calr,Ccl2,Ccl7,Cd47,Coch,Csf1,Flt1,H2-D1,H2-K1,Hmgb1,Hsp90aa1,Hspa8,Hspd1,Hsph1,Igf2,Igfbp2,Inhba,Isg15,Itgb3,Kars,Krt1,Lamp1,Lgals1,Lgals3,Lgals9,Lgmn,Ltf,Masp1,Mif,Mmp12,Mmp2,Pf4,Pla2g7,Pnp,Rarres2,Rbp4,Sema7a,Serpine1,Serping1,Tfrc,Tgfb2,Thbs1
GO:2000145	regulation of cell motility	54	849	4.57e-17	Ada,Adam10,Aldoa,Angpt2,Anxa1,Anxa5,Apoe,Arhgdia,Calr,Ccl2,Ccl7,Cfl1,Col1a1,Col3a1,Csf1,Dag1,Dcn,Ddt,Ecm1,Fbln1,Flt1,Fn1,Hmgb1,Hspa5,Igf2,Itgb1,Itgb3,Kars,Lama1,Lama2,Lama5,Lamb1,Lgals3,Lgals9,Lgmn,Lrp1,Mif,Mmp12,Mmp2,Pf4,Pfn1,Pla2g7,Plaa,Plau,Postn,Prcp,Rarres2,Serpine1,Serpinf1,Sparc,Tgfb2,Thbs1,Timp1,Vtn
GO:0009605	response to external stimulus	79	1794	1.19e-16	Actg1,Ada,Alad,Alb,Angpt2,Anxa1,Aoc1,Apoa1,Apoe,Arg1,Arhgdia,B2m,C3,Cat,Ccl2,Ccl7,Cd47,Cfl1,Clu,Coch,Col1a1,Col3a1,Cst3,Ctsl,Dag1,Dcn,Fau,Flt1,Fstl1,Gcg,Gsn,H2-K1,Hist1h2be,Hist1h2bg,Hist1h2bj,Hist1h2bk,Hmgb1,Hp,Hsp90b1,Hspa5,Hspd1,Igfbp2,Isg15,Itgb3,Lama2,Lamb2,Lamp2,Lgals3,Lgals9,Ltf,Lyz1,Lyz2,Mif,Mmp12,Mmp2,Npc2,Nucb2,Pdia3,Pf4,Plaa,Postn,Prss2,Rarres2,Rbp4,Rnase4,S100a9,Sema3e,Sema3f,Sema7a,S…
GO:0030334	regulation of cell migration	52	805	1.19e-16	Ada,Adam10,Aldoa,Angpt2,Anxa1,Apoe,Arhgdia,Calr,Ccl2,Ccl7,Col1a1,Col3a1,Csf1,Dag1,Dcn,Ddt,Ecm1,Fbln1,Flt1,Fn1,Hmgb1,Hspa5,Igf2,Itgb1,Itgb3,Kars,Lama1,Lama2,Lama5,Lamb1,Lgals3,Lgals9,Lgmn,Lrp1,Mif,Mmp12,Mmp2,Pf4,Pfn1,Pla2g7,Plaa,Plau,Postn,Prcp,Rarres2,Serpine1,Serpinf1,Sparc,Tgfb2,Thbs1,Timp1,Vtn
GO:0052547	regulation of peptidase activity	38	416	2.31e-16	A2m,Ahsg,C3,C4b,Cst3,Cstb,Ctgf,Ecm1,Fbln1,Fetub,Fn1,Gsn,Hmgb1,Hspd1,Kars,Kng1,Lgmn,Ltf,Pcolce,Pebp1,S100a9,Serpinb1a,Serpinb6a,Serpinc1,Serpine1,Serpine2,Serpinf1,Serping1,Serpinh1,Sfn,Tfpi,Tfpi2,Thbs1,Timp1,Timp2,Timp3,Vtn,Xdh
GO:0002682	regulation of immune system process	62	1165	2.77e-16	A2m,Ada,Adam10,Anxa1,Apoa1,Arg1,B2m,Bag6,C1qa,C1qc,C3,C4b,Calr,Ccl2,Ccl7,Cd47,Coch,Col3a1,Csf1,Ddt,Dnase1l3,Ecm1,Fbn1,Flt1,Gsn,H2-D1,H2-K1,Hmgb1,Hsp90aa1,Hsp90ab1,Hspa8,Hspd1,Hsph1,Htra1,Igf2,Igfbp2,Inhba,Isg15,Itgb3,Kars,Krt1,Lamp1,Lgals1,Lgals3,Lgals9,Lgmn,Ltf,Masp1,Mif,Mmp12,Mmp2,Pf4,Pla2g7,Pnp,Rarres2,Rbp4,Sema7a,Serpine1,Serping1,Tfrc,Tgfb2,Thbs1
GO:0065009	regulation of molecular function	107	3081	2.81e-16	A2m,Ahsg,Aimp1,Anxa1,Anxa2,Anxa4,Apoa1,Apoe,Arhgdia,B2m,Bgn,Bmp1,C3,C4b,Calu,Cap1,Cat,Ccl2,Ccl7,Cfl1,Clu,Copa,Csf1,Cst3,Cstb,Ctgf,Ctsb,Ctss,Ctsz,Dag1,Dcn,Dnajb11,Ecm1,Fbln1,Fbn1,Fetub,Flt1,Fn1,Gcg,Gkn1,Gm2a,Grn,Gsn,Gsto1,Hdgf,Hmgb1,Hp,Hsp90aa1,Hsp90ab1,Hsp90b1,Hspa4,Hspa5,Hspa8,Hspd1,Hsph1,Igf2,Inhba,Itgb1,Itgb3,Kars,Kng1,Lgals3,Lgals9,Lgmn,Lrp1,Lrpap1,Ltf,Manf,Mif,Nampt,Ncstn,Pcolce,Pebp1,Pf4,Pf…
GO:0040012	regulation of locomotion	55	924	2.86e-16	Ada,Adam10,Aldoa,Angpt2,Anxa1,Anxa5,Apoe,Arhgdia,Calr,Ccl2,Ccl7,Cfl1,Col1a1,Col3a1,Csf1,Dag1,Dcn,Ddt,Ecm1,Fbln1,Flt1,Fn1,Hmgb1,Hspa5,Igf2,Itgb1,Itgb3,Kars,Lama1,Lama2,Lama5,Lamb1,Lgals3,Lgals9,Lgmn,Lrp1,Mif,Mmp12,Mmp2,Pf4,Pfn1,Pla2g7,Plaa,Plau,Postn,Prcp,Rarres2,Sema3f,Serpine1,Serpinf1,Sparc,Tgfb2,Thbs1,Timp1,Vtn
GO:0051093	negative regulation of developmental process	56	979	7.15e-16	Ahsg,Angpt2,Anxa1,Anxa2,Apoe,B2m,C1qc,Calr,Ccl2,Cfl1,Col3a1,Col4a2,Col5a1,Col5a2,Cpe,Cst3,Ctsz,Dcn,Dnajb11,Ecm1,Fbln1,Fbn1,H2-D1,H2-K1,Hmgb1,Inhba,Itgb1,Itgb3,Lgals1,Lgmn,Loxl2,Lrp1,Ltf,Mif,Nucb2,Pf4,Plg,Postn,Prkaca,Prkcsh,Rbp4,Sema3e,Sema3f,Serpine1,Serpinf1,Sparc,Srgn,Tgfb2,Thbs1,Thbs2,Timp1,Tnfrsf11b,Tpt1,Vasn,Xdh,Ybx1
GO:0048513	animal organ development	104	3012	1.45e-15	Ada,Afp,Ahsg,Angpt2,Anxa1,Anxa2,Anxa4,Apoa1,Arg1,Asah1,B2m,B4galt1,Bag6,Bmp1,Calr,Cat,Ccl2,Ccna2,Cd9,Cfl1,Ckb,Clu,Col1a1,Col1a2,Col3a1,Col4a1,Col5a1,Col5a2,Cpe,Csf1,Cst3,Ctgf,Ctsb,Ctsl,Ctsz,Dag1,Dbi,Dcn,Ecm1,Fbn1,Flt1,Fn1,Glg1,H2-K1,Hba-a1,Hmgb1,Hp,Hsp90ab1,Hspa5,Htra1,Igf2,Igf2r,Igfbp7,Inhba,Itgb1,Krt1,Krt13,Lama1,Lama5,Lamb1,Lamb2,Lgals1,Lifr,Lox,Loxl2,Lrp1,Ltf,Lum,Man2a1,Mmp2,Msln,Nid1,Pebp1,P…
GO:0051704	multi-organism process	78	1840	1.45e-15	A2m,Afp,Alad,Alb,Aldoa,Angpt2,Anxa2,Anxa7,Apoe,Arg1,B2m,B4galt1,Bag6,C3,Calr,Ccl2,Cd47,Cd9,Cfl1,Clu,Coch,Crtap,Cst3,Ctsb,Ctsl,Dag1,Dcn,Fau,Fbln1,Fetub,Fn1,Grn,H2-K1,Hexa,Hexb,Hist1h2be,Hist1h2bg,Hist1h2bj,Hist1h2bk,Hp,Hsp90ab1,Hspa8,Hspd1,Igf2r,Igfbp2,Isg15,Ist1,Itgb1,Itgb3,Lamb1,Lamp1,Lgals9,Ltf,Lyz1,Lyz2,Mfge8,Mif,Mmp12,Mmp2,Nampt,Npc2,Pdcd6ip,Pebp1,Pf4,Plaa,Plg,Prdx4,Prkaca,Psg22,Rarres2,Rbp4,…
GO:0048522	positive regulation of cellular process	139	4827	1.51e-15	Ada,Adam10,Ahsg,Aimp1,Aldoa,Anxa1,Anxa2,Anxa5,Apoa1,Apoe,Arg1,B2m,B4galt1,Bag6,C1qtnf1,C3,Calr,Cat,Ccl2,Ccl7,Ccna2,Cd47,Cfl1,Clic1,Clstn1,Clu,Col1a1,Col3a1,Csf1,Cst3,Ctgf,Ctsz,D17Wsu104e,Dag1,Dbi,Dcn,Ddt,Ecm1,Fabp3,Fabp5,Fbln1,Fbn1,Flt1,Fn1,Gcg,Gkn1,Gpc1,Grn,Gsn,Gsto1,Hdgf,Hexb,Hmgb1,Hp,Hsp90aa1,Hsp90ab1,Hspa5,Hspa8,Hspd1,Hsph1,Htra1,Ide,Igf2,Igf2r,Igfbp2,Igfbp4,Inhba,Isg15,Ist1,Itgb1,Itgb3,Kars,…
GO:0045861	negative regulation of proteolysis	34	350	2.39e-15	A2m,Ahsg,Alad,Bag6,C3,C4b,Cst3,Cstb,Ctsz,Ecm1,Fetub,Glg1,Hsp90ab1,Ide,Il1r2,Kng1,Ltf,Pebp1,Serpinb1a,Serpinb6a,Serpinc1,Serpine1,Serpine2,Serpinf1,Serping1,Serpinh1,Sfn,Tfpi,Tfpi2,Thbs1,Timp1,Timp2,Timp3,Vtn
GO:0048584	positive regulation of response to stimulus	78	1922	1.42e-14	Ada,Adam10,Anxa1,Apoa1,Arg1,B2m,Bag6,C1qa,C1qc,C1qtnf1,C3,C4b,Calr,Cat,Ccl2,Ccl7,Cd47,Cfl1,Clu,Coch,Col1a1,Col3a1,Csf1,Ctgf,Ctss,D17Wsu104e,Dcn,Ddt,Fabp5,Flt1,Fn1,Gcg,Gsn,Gsto1,H2-D1,H2-K1,Hmgb1,Hsp90aa1,Hsp90ab1,Hspa8,Hspd1,Igf2,Igfbp4,Inhba,Itgb1,Itgb3,Kars,Krt1,Lamp1,Lgals9,Lgmn,Ltf,Masp1,Mif,Mmp12,Mmp2,Pdia3,Pebp1,Pf4,Pla2g7,Plg,Pnp,Psap,Rarres2,S100a9,Sct,Sema7a,Serpine1,Serping1,Sod1,Sri,Tf…
GO:0051336	regulation of hydrolase activity	58	1128	1.48e-14	A2m,Ahsg,Anxa1,Apoa1,Arhgdia,C3,C4b,Ccl2,Ccl7,Cst3,Cstb,Ctgf,Dnajb11,Ecm1,Fbln1,Fetub,Flt1,Fn1,Gm2a,Gsn,Hmgb1,Hsp90ab1,Hsp90b1,Hspd1,Itgb1,Kars,Kng1,Lgmn,Lrp1,Ltf,Pcolce,Pebp1,Pfn1,Plaa,Ppt1,S100a10,S100a9,Scarb2,Serpinb1a,Serpinb6a,Serpinc1,Serpine1,Serpine2,Serpinf1,Serping1,Serpinh1,Sfn,Sod1,Tbc1d15,Tfpi,Tfpi2,Tgfb2,Thbs1,Timp1,Timp2,Timp3,Vtn,Xdh
GO:0050790	regulation of catalytic activity	81	2057	1.57e-14	A2m,Ahsg,Anxa1,Anxa2,Apoa1,Apoe,Arhgdia,Bgn,C3,C4b,Calu,Cap1,Ccl2,Ccl7,Clu,Csf1,Cst3,Cstb,Ctgf,Ctsb,Dag1,Dcn,Dnajb11,Ecm1,Fbln1,Fbn1,Fetub,Flt1,Fn1,Gcg,Gm2a,Gsn,Hmgb1,Hp,Hsp90aa1,Hsp90ab1,Hsp90b1,Hspa8,Hspd1,Hsph1,Igf2,Itgb1,Itgb3,Kars,Kng1,Lgals9,Lgmn,Lrp1,Ltf,Mif,Ncstn,Pcolce,Pebp1,Pfn1,Plaa,Ppt1,Psap,Rnh1,S100a10,S100a9,Scarb2,Serpinb1a,Serpinb6a,Serpinc1,Serpine1,Serpine2,Serpinf1,Serping1,Se…
GO:0080134	regulation of response to stress	59	1167	1.57e-14	A2m,Ada,Ahsg,Anxa1,Anxa2,Anxa5,Apoa1,Apoe,Arg1,Bag6,C1qtnf1,C3,Ccl2,Cd47,Cd9,Clu,Coch,Ctgf,Ctss,Ddt,Dnase1l3,Hmgb1,Hsp90ab1,Hspa5,Hspd1,Hsph1,Htra1,Hyou1,Igf2,Il1r2,Kars,Kng1,Krt1,Lamp1,Lgals9,Ltf,Manf,Mif,Mmp12,Mmp2,Plau,Plg,Pnp,Pros1,Psap,S100a9,Sema7a,Serpinc1,Serpine1,Serpine2,Serpinf1,Serping1,Sod1,Tfpi,Tgfb2,Tgm2,Thbs1,Tpt1,Xdh
GO:0051240	positive regulation of multicellular organismal process	72	1695	2.71e-14	Ada,Ahsg,Alb,Angpt2,Anxa1,Anxa2,Apoe,B2m,B4galt1,Bmp1,C1qtnf1,C3,Calr,Ccl2,Cfl1,Clic1,Clstn1,Clu,Col1a1,Csf1,Ctgf,D17Wsu104e,Dag1,Ddt,Ecm1,Flt1,Fn1,Gpc1,Grn,Hmgb1,Hsp90aa1,Hspa5,Hspd1,Igf2,Inhba,Isg15,Ist1,Itgb1,Itgb3,Kars,Lgals3,Lgals9,Lgmn,Loxl2,Lpl,Ltf,Lum,Man2a1,Mif,Mmp12,Pf4,Pfn1,Plaa,Plau,Plg,Pnp,Postn,Psg22,S100a9,Scarb2,Sct,Sema7a,Serpine1,Serpine2,Serpinf1,Sod1,Sparc,Tfrc,Tgfb2,Thbs1,Thb…
GO:0048585	negative regulation of response to stimulus	67	1496	3.05e-14	A2m,Ada,Ahsg,Angpt2,Anxa1,Anxa2,Anxa5,Apoa1,Apoe,Arg1,Bgn,C1qtnf1,Calr,Cd9,Clu,Col3a1,Dag1,Dcn,Ddt,Ecm1,Fbln1,Fbn1,Gcg,Glg1,Gpc1,Gsto1,Hspa5,Hsph1,Htra1,Htra3,Hyou1,Igf2,Il1r2,Itgb1,Kng1,Krt1,Lgals3,Lgals9,Lgmn,Lrp1,Lrpap1,Ltf,Mif,Mmp12,Nucb2,Pebp1,Pf4,Plau,Plg,Prkaca,Pros1,Psap,Sema3f,Serpine1,Serpine2,Serpinf1,Serping1,Sri,Tfpi,Tgfb2,Thbs1,Timp2,Timp3,Tpt1,Vasn,Xdh,Ybx1
GO:0009653	anatomical structure morphogenesis	81	2089	3.39e-14	Actg1,Ada,Aimp1,Angpt2,Anpep,Anxa2,Apoe,Arg1,B4galt1,Cap1,Ccl2,Cd9,Cfl1,Clu,Col1a1,Col1a2,Col3a1,Col4a1,Col4a2,Col5a1,Col5a2,Col6a1,Cpe,Csf1,Ctgf,Ctsl,Ctsz,D17Wsu104e,Dag1,Ecm1,Fbn1,Flt1,Fn1,Glg1,Gpc1,Hexa,Hsp90aa1,Hsp90ab1,Hspa5,Htra1,Igf2,Inhba,Itgb1,Itgb3,Krt13,Lama1,Lama2,Lama5,Lamb1,Lamb2,Lamc1,Lifr,Lox,Loxl2,Lrp1,Ltf,Man2a1,Mfge8,Mmp12,Mmp2,Pfn1,Plau,Plod3,Postn,Prcp,Prkaca,Psg22,Rbp4,Sema3…
GO:0022603	regulation of anatomical structure morphogenesis	54	1009	3.48e-14	Ada,Aldoa,Angpt2,Anxa1,Anxa7,Apoa1,Apoe,Arhgdia,B4galt1,C3,Calr,Ccl2,Ccl7,Cfl1,Coch,Col4a2,Col5a1,Col5a2,Cpe,Csf1,Cst3,D17Wsu104e,Dag1,Dcn,Ecm1,Fbln1,Flt1,Fn1,Hexb,Hmgb1,Igf2,Ist1,Itgb1,Itgb3,Lgals3,Pf4,Plaa,Plau,Plg,Postn,Psg22,Rnh1,S100a10,Sema3e,Sema3f,Sema7a,Serpine1,Serpinf1,Sparc,Tgfb2,Thbs1,Thbs2,Tnfrsf11b,Xdh
GO:0022610	biological adhesion	45	712	4.64e-14	Ada,Aimp1,B4galt1,Cd47,Cd9,Clstn1,Col3a1,Col5a1,Col6a1,Col6a2,Col6a5,Ctgf,Dag1,Epdr1,Fbln7,Fbn1,Fn1,Hsp90ab1,Igfbp7,Itgb1,Itgb3,Lama1,Lama2,Lama5,Lamb1,Lamb2,Lamc1,Lgals1,Lgals3bp,Lgals9,Mfge8,Msln,Nid1,Nid2,Pdia6,Postn,Rpsa,S100a9,Spon1,Tgfb2,Tgfbi,Thbs1,Thbs2,Tnc,Vtn
GO:0050878	regulation of body fluid levels	31	317	4.64e-14	Ada,Anxa2,Anxa5,Anxa7,Apoe,C1qtnf1,C3,Cd9,Copa,F13a1,Fbln1,Itgb3,Kng1,Krt1,Pdia6,Pf4,Plau,Plg,Procr,Pros1,S100a9,Sct,Serpinc1,Serpine1,Serpine2,Serping1,Sfn,Tfpi,Tfpi2,Thbs1,Xdh
GO:0070887	cellular response to chemical stimulus	85	2287	5.18e-14	Actg1,Alad,Angpt2,Anxa1,Anxa5,Aoc1,Apoe,Arg1,Arhgdia,B2m,Bag6,Bgn,Calr,Capg,Cat,Ccl2,Ccl7,Ccna2,Cfl1,Col1a1,Col1a2,Col3a1,Col4a1,Col4a2,Col5a2,Col6a1,Csf1,Cst3,Ctgf,Ctsb,Dag1,Dcn,Fbn1,Flt1,Fn1,Gpx3,Gsn,Gstm1,Gstm2,Gsto1,Hba-a1,Hmgb1,Hp,Hsp90ab1,Hsp90b1,Hspa5,Hyou1,Igf2,Igfbp2,Il1r2,Inhba,Itgb3,Kars,Krt13,Lgals1,Lgals3,Lgmn,Lifr,Mmp2,Pcolce,Pdia3,Pf4,Pfn1,Pkm,Plaa,Plod3,Postn,Prdx4,Prkaca,Psap,Pxd…
GO:0051128	regulation of cellular component organization	86	2337	5.7e-14	Adam10,Ahsg,Aldoa,Anxa1,Anxa2,Anxa7,Apoa1,Apoe,Arhgdia,B2m,C3,Calr,Capg,Ccl2,Ccl7,Cd47,Cfl1,Clstn1,Clu,Coch,Col5a1,Cst3,Ctgf,Ctsl,Ctsz,Dag1,Dcn,Fbln1,Fn1,Gcg,Grn,Gsn,H2-D1,H2-K1,Hexb,Hmgb1,Hsp90aa1,Hspa5,Hspa8,Hsph1,Htra1,Htra3,Ide,Igf2,Igfbp2,Igfbp4,Igfbp6,Igfbp7,Inhba,Ist1,Itgb1,Itgb3,Lamp2,Lgals1,Lgals3,Lman1,Lman2,Lrp1,Lrpap1,Mesdc2,Mfge8,Mif,Pdcd6ip,Pebp1,Pfn1,Plaa,Postn,Ppt1,Prkaca,Prkcsh,P…
GO:0007155	cell adhesion	44	705	1.45e-13	Ada,Aimp1,B4galt1,Cd47,Cd9,Clstn1,Col3a1,Col5a1,Col6a1,Col6a2,Col6a5,Ctgf,Dag1,Epdr1,Fbln7,Fbn1,Fn1,Igfbp7,Itgb1,Itgb3,Lama1,Lama2,Lama5,Lamb1,Lamb2,Lamc1,Lgals1,Lgals3bp,Lgals9,Mfge8,Msln,Nid1,Nid2,Pdia6,Postn,Rpsa,S100a9,Spon1,Tgfb2,Tgfbi,Thbs1,Thbs2,Tnc,Vtn
GO:0009987	cellular process	249	12459	1.54e-13	A2m,Actg1,Ada,Adam10,Aebp1,Afp,Aga,Ahsg,Aimp1,Alad,Alb,Aldoa,Angpt2,Anpep,Anxa1,Anxa11,Anxa2,Anxa4,Anxa5,Anxa6,Anxa7,Aoc1,Apoa1,Apoa1bp,Apoe,Arg1,Arhgdia,B2m,B4galt1,Bag6,Bgn,Bmp1,C1qtnf1,C3,Calr,Cap1,Capg,Cat,Ccl2,Ccl7,Ccna2,Cd47,Cd9,Cfl1,Chil3,Ckb,Clstn1,Clu,Col1a1,Col1a2,Col3a1,Col4a1,Col4a2,Col5a1,Col5a2,Col6a1,Col6a2,Cp,Cpe,Crtap,Csf1,Cst3,Ctgf,Ctsa,Ctsb,Ctsd,Ctsk,Ctsl,Ctss,Ctsz,D17Wsu104e,D…
GO:0042127	regulation of cell population proliferation	68	1594	1.54e-13	Ada,Adam10,Aimp1,Anxa1,Anxa2,Apoe,Arg1,B4galt1,Bag6,Calr,Ccl2,Ccna2,Cd47,Cd9,Clu,Csf1,Cst3,Ctgf,Ctsl,Ctsz,D17Wsu104e,Ecm1,Fbln1,Flt1,Fn1,Fth1,Gkn1,Grn,Hmgb1,Htra1,Igf2,Igfbp2,Inhba,Itgb1,Itgb3,Kars,Lama5,Lgals3,Lgals9,Lgmn,Lifr,Ltf,Mif,Mmp12,Mmp2,Nampt,Pf4,Plau,Pnp,Prdx4,Prkaca,Rbp4,S100a11,Serpine1,Serpine2,Serpinf1,Sfn,Sparc,Tfrc,Tgfb2,Tgm2,Thbs1,Timp1,Timp2,Tnc,Tnfrsf11b,Xdh,Ybx1
GO:0023051	regulation of signaling	102	3150	1.66e-13	Ada,Ahsg,Aimp1,Anxa1,Anxa2,Anxa5,Apoa1,Apoe,Arg1,Arhgdia,Bgn,Bmp1,C1qtnf1,C3,Calr,Cat,Ccl2,Ccl7,Cfl1,Clstn1,Clu,Col1a1,Col3a1,Copa,Csf1,Ctgf,D17Wsu104e,Dag1,Dbi,Dcn,Ddt,Ecm1,Fabp5,Fbln1,Fbn1,Flt1,Fn1,Gcg,Gkn1,Glg1,Gpc1,Grn,Gsn,Gsto1,Hdgf,Hmgb1,Hsp90aa1,Hsp90ab1,Hspa5,Hsph1,Htra1,Htra3,Hyou1,Igf2,Igfbp2,Igfbp4,Igfbp6,Il1r2,Inhba,Itgb1,Itgb3,Kars,Lama2,Lgals3,Lgals9,Lgmn,Lrp1,Lrpap1,Ltf,Manf,Mif,Mm…
GO:0035295	tube development	50	912	1.74e-13	Ada,Aimp1,Angpt2,Anpep,Anxa2,Apoe,Arg1,Asah1,B4galt1,Bag6,Cat,Ccl2,Cfl1,Col3a1,Col4a1,Col4a2,Csf1,Ctgf,Ctsz,D17Wsu104e,Dag1,Ecm1,Flt1,Fn1,Hmgb1,Itgb1,Lama1,Lama5,Lox,Loxl2,Lrp1,Man2a1,Mfge8,Mmp2,Pfn1,Plau,Plod3,Prcp,Prkaca,Psg22,Rarres2,Rbp4,Sema3e,Serpine2,Sparc,Tgfb2,Tgfbi,Tgm2,Thbs1,Tnc
GO:0052548	regulation of endopeptidase activity	33	387	1.74e-13	A2m,Ahsg,C3,C4b,Cst3,Cstb,Ctgf,Fetub,Gsn,Hmgb1,Hspd1,Kng1,Lgmn,Ltf,Pebp1,S100a9,Serpinb1a,Serpinb6a,Serpinc1,Serpine1,Serpine2,Serpinf1,Serping1,Serpinh1,Sfn,Tfpi,Tfpi2,Thbs1,Timp1,Timp2,Timp3,Vtn,Xdh
GO:0051050	positive regulation of transport	52	987	2e-13	Ahsg,Aimp1,Anxa1,Anxa2,Apoe,B2m,C1qtnf1,C3,Calr,Ccl2,Cd47,Cfl1,Clu,Ctss,Dbi,Gcg,Gsto1,Hmgb1,Hsp90aa1,Hsp90ab1,Hspa8,Hspd1,Itgb1,Kars,Lamp1,Lgals3,Lgals9,Lman2,Lpl,Lrp1,Mfge8,Mif,Mmp12,Nucb2,Pdcd6ip,Plaa,Pltp,Postn,Ppia,Ppt1,Prkaca,Pros1,Psg22,Rarres2,Rbp4,S100a9,Sct,Serpine1,Sfn,Sri,Tgfb2,Vtn
GO:0032268	regulation of cellular protein metabolic process	87	2443	2.1e-13	A2m,Ahsg,Alad,Anxa2,Apoa1,Apoe,Bag6,Bgn,C1qtnf1,C3,C4b,Calr,Ccl2,Ccl7,Cfl1,Clu,Crtap,Csf1,Cst3,Cstb,Ctgf,Ctsz,D17Wsu104e,Dag1,Dcn,Ddt,Ecm1,Fbln1,Fbn1,Fetub,Flt1,Fn1,Gcg,Glg1,Gsn,Hmgb1,Hsp90aa1,Hsp90ab1,Hsp90b1,Hspa4,Hspa5,Hspa8,Hspd1,Hsph1,Ide,Igf2,Igfbp4,Il1r2,Inhba,Isg15,Ist1,Itgb1,Itgb3,Kars,Kng1,Lgals9,Lgmn,Lrp1,Ltf,Mif,Pcolce,Pebp1,Plaa,Prkaca,Psap,Rarres2,S100a9,Sema7a,Serpinb1a,Serpinb6a,S…
GO:0009966	regulation of signal transduction	95	2823	2.13e-13	Ada,Ahsg,Aimp1,Apoa1,Apoe,Arg1,Arhgdia,Bgn,Bmp1,C1qtnf1,C3,Calr,Cat,Ccl2,Ccl7,Cfl1,Clu,Col1a1,Col3a1,Copa,Csf1,Ctgf,D17Wsu104e,Dag1,Dcn,Ddt,Ecm1,Fabp5,Fbln1,Fbn1,Flt1,Fn1,Gcg,Gkn1,Glg1,Gpc1,Grn,Gsn,Gsto1,Hdgf,Hmgb1,Hsp90aa1,Hsp90ab1,Hspa5,Hsph1,Htra1,Htra3,Hyou1,Igf2,Igfbp2,Igfbp4,Igfbp6,Il1r2,Inhba,Itgb1,Itgb3,Kars,Lgals3,Lgals9,Lgmn,Lrp1,Lrpap1,Ltf,Manf,Mif,Mmp12,Nampt,Nucb2,Pdia3,Pebp1,Pf4,Pla…
GO:0010035	response to inorganic substance	37	505	2.59e-13	Actg1,Ada,Alad,Anxa1,Anxa11,Anxa5,Anxa7,Aoc1,Arg1,B2m,C1qa,Calr,Cat,Ccna2,Cd9,Cfl1,Col1a1,Cp,Cst3,Fn1,Ggh,Gsn,Hp,Hspa5,Hspd1,Igfbp2,Lgmn,Loxl2,Mmp2,Pebp1,Serpinf1,Sod1,Sparc,Tfrc,Thbs1,Tnfrsf11b,Xdh
GO:0010466	negative regulation of peptidase activity	27	247	2.59e-13	A2m,Ahsg,C3,C4b,Cst3,Cstb,Ecm1,Fetub,Kng1,Ltf,Pebp1,Serpinb1a,Serpinb6a,Serpinc1,Serpine1,Serpine2,Serpinf1,Serping1,Serpinh1,Sfn,Tfpi,Tfpi2,Thbs1,Timp1,Timp2,Timp3,Vtn
GO:0010646	regulation of cell communication	101	3130	2.69e-13	Ada,Ahsg,Aimp1,Anxa1,Anxa5,Apoa1,Apoe,Arg1,Arhgdia,Bgn,Bmp1,C1qtnf1,C3,Calr,Cat,Ccl2,Ccl7,Cfl1,Clstn1,Clu,Col1a1,Col3a1,Copa,Csf1,Ctgf,D17Wsu104e,Dag1,Dbi,Dcn,Ddt,Ecm1,Fabp5,Fbln1,Fbn1,Flt1,Fn1,Gcg,Gkn1,Glg1,Gpc1,Grn,Gsn,Gsto1,Hdgf,Hmgb1,Hsp90aa1,Hsp90ab1,Hspa5,Hsph1,Htra1,Htra3,Hyou1,Igf2,Igfbp2,Igfbp4,Igfbp6,Il1r2,Inhba,Itgb1,Itgb3,Kars,Lama2,Lgals3,Lgals9,Lgmn,Lrp1,Lrpap1,Ltf,Manf,Mif,Mmp12,Na…
GO:0006952	defense response	54	1079	3.77e-13	Actg1,Ahsg,Aimp1,Anxa1,Arg1,B2m,B4galt1,C1qa,C1qc,C3,C4b,Capg,Ccl2,Ccl7,Chil3,Clu,Coch,Csf1,Cst3,Dbi,Ecm1,Fau,Fn1,Gsn,H2-K1,Hist1h2be,Hist1h2bg,Hist1h2bj,Hist1h2bk,Hmgb1,Hp,Igfbp4,Isg15,Kng1,Krt1,Lgals3,Ltf,Lyz1,Lyz2,Masp1,Mif,Pf4,Pla2g7,Plaa,Prcp,Rarres2,S100a9,Sema7a,Serpinc1,Serpine1,Serping1,Thbs1,Timp1,Tnfrsf11b
GO:0010951	negative regulation of endopeptidase activity	26	235	6.21e-13	A2m,Ahsg,C3,C4b,Cst3,Cstb,Fetub,Kng1,Ltf,Pebp1,Serpinb1a,Serpinb6a,Serpinc1,Serpine1,Serpine2,Serpinf1,Serping1,Serpinh1,Sfn,Tfpi,Tfpi2,Thbs1,Timp1,Timp2,Timp3,Vtn
GO:0032102	negative regulation of response to external stimulus	28	282	6.74e-13	Ada,Angpt2,Anxa2,Anxa5,Apoa1,Apoe,C1qtnf1,Cd9,Ddt,Gcg,Htra1,Il1r2,Kng1,Krt1,Lgals9,Ltf,Mif,Nucb2,Plau,Plg,Pros1,Sema3f,Serpine1,Serpine2,Serpinf1,Serping1,Tfpi,Thbs1
GO:0051049	regulation of transport	71	1782	7.18e-13	Ada,Ahsg,Aimp1,Anpep,Anxa1,Anxa2,Anxa4,Anxa5,Apoa1,Apoe,Arg1,B2m,C1qtnf1,C3,Calr,Ccl2,Cd47,Cfl1,Clic1,Clu,Ctss,Dbi,Fabp5,Fbln1,Fn1,Gcg,Gsto1,Hmgb1,Hsp90aa1,Hsp90ab1,Hspa8,Hspd1,Il1r2,Inhba,Itgb1,Itgb3,Kars,Lamp1,Lgals3,Lgals9,Lman2,Lpl,Lrp1,Lrpap1,Mfge8,Mif,Mmp12,Nucb1,Nucb2,Pdcd6ip,Plaa,Pltp,Postn,Ppia,Ppt1,Prkaca,Pros1,Psg22,Rarres2,Rbp4,S100a9,Sct,Serpine1,Serpine2,Sfn,Srgn,Sri,Tbc1d15,Tgfb2,T…
GO:0009628	response to abiotic stimulus	53	1063	7.65e-13	Actg1,Ada,Alad,Angpt2,Anxa1,Anxa7,Arhgdia,Cat,Ccl2,Ccl7,Ccna2,Cd9,Col1a1,Col3a1,Cst3,Ctgf,Ctss,Dag1,Dcn,Flt1,Hsp90aa1,Hsp90ab1,Hsp90b1,Hspa4,Hspa5,Hspd1,Hyou1,Igfbp2,Itgb1,Itgb3,Kars,Krt13,Lgmn,Loxl2,Lpl,Mmp2,Pebp1,Plau,Plod1,Pnp,Postn,Prkaca,Rbp4,Sct,Serpinb6a,Serpine2,Serpinf1,Sod1,Sparc,Tgfb2,Thbs1,Tnc,Vasn
GO:0051246	regulation of protein metabolic process	89	2612	9.88e-13	A2m,Ahsg,Alad,Anxa2,Apoa1,Apoe,Bag6,Bgn,C1qtnf1,C3,C4b,Calr,Ccl2,Ccl7,Cfl1,Clu,Crtap,Csf1,Cst3,Cstb,Ctgf,Ctsa,Ctsz,D17Wsu104e,Dag1,Dcn,Ddt,Ecm1,Fbln1,Fbn1,Fetub,Flt1,Fn1,Gcg,Glg1,Gsn,Hmgb1,Hsp90aa1,Hsp90ab1,Hsp90b1,Hspa4,Hspa5,Hspa8,Hspd1,Hsph1,Ide,Igf2,Igfbp4,Il1r2,Inhba,Isg15,Ist1,Itgb1,Itgb3,Itm2b,Kars,Kng1,Lgals9,Lgmn,Lrp1,Ltf,Mif,Pcolce,Pebp1,Plaa,Prkaca,Psap,Rarres2,S100a9,Sema7a,Serpinb1a,…
GO:1901700	response to oxygen-containing compound	62	1429	1.3e-12	Ada,Alad,Angpt2,Anxa1,Anxa5,Arg1,Calr,Cat,Ccl2,Ccl7,Ccna2,Cd9,Cfl1,Col1a1,Col1a2,Col3a1,Col4a1,Col5a2,Col6a1,Col6a2,Cst3,Ctgf,Ctsl,Dag1,Dcn,Fabp3,Fbn1,Ggh,Glb1,Grn,Gsn,Hp,Hsp90ab1,Hsp90b1,Hspa5,Hspd1,Igf2,Igf2r,Igfbp2,Inhba,Itgb3,Krt13,Lgals1,Lgals9,Lgmn,Mmp2,Pdia3,Pebp1,Pf4,Pkm,Plaa,Postn,Prkaca,Rbp4,Serpine1,Serpinf1,Sod1,Sparc,Tgfb2,Thbs1,Tnc,Tnfrsf11b
GO:0050818	regulation of coagulation	17	80	2.43e-12	Anxa2,Anxa5,Apoe,C1qtnf1,Cd9,Kng1,Plau,Plg,Procr,Pros1,S100a9,Serpinc1,Serpine1,Serpine2,Serping1,Tfpi,Thbs1
GO:2000147	positive regulation of cell motility	36	519	2.54e-12	Adam10,Aldoa,Anxa1,Calr,Ccl2,Ccl7,Cfl1,Col1a1,Csf1,Fbln1,Flt1,Fn1,Hmgb1,Hspa5,Igf2,Itgb1,Itgb3,Kars,Lamb1,Lgals3,Lgals9,Lgmn,Mif,Mmp2,Pf4,Pfn1,Pla2g7,Plaa,Plau,Postn,Rarres2,Serpine1,Sparc,Tgfb2,Thbs1,Vtn
GO:0030335	positive regulation of cell migration	35	500	4.51e-12	Adam10,Aldoa,Anxa1,Calr,Ccl2,Ccl7,Col1a1,Csf1,Fbln1,Flt1,Fn1,Hmgb1,Hspa5,Igf2,Itgb1,Itgb3,Kars,Lamb1,Lgals3,Lgals9,Lgmn,Mif,Mmp2,Pf4,Pfn1,Pla2g7,Plaa,Plau,Postn,Rarres2,Serpine1,Sparc,Tgfb2,Thbs1,Vtn
GO:0051248	negative regulation of protein metabolic process	52	1079	4.69e-12	A2m,Ahsg,Alad,Anxa2,Apoe,Bag6,Bgn,C3,C4b,Calr,Clu,Crtap,Cst3,Cstb,Ctsa,Ctsz,Dag1,Dcn,Ecm1,Fbln1,Fetub,Glg1,Hsp90ab1,Hspa4,Hsph1,Ide,Il1r2,Isg15,Itgb3,Itm2b,Kng1,Ltf,Mif,Pebp1,Plaa,Serpinb1a,Serpinb6a,Serpinc1,Serpine1,Serpine2,Serpinf1,Serping1,Serpinh1,Sfn,Tfpi,Tfpi2,Thbs1,Timp1,Timp2,Timp3,Vtn,Xdh
GO:1901564	organonitrogen compound metabolic process	123	4480	7.57e-12	Ada,Adam10,Aebp1,Aga,Aimp1,Alad,Aldoa,Anpep,Anxa1,Anxa2,Aoc1,Apoa1,Apoa1bp,Apoe,Arg1,B4galt1,Bag6,Bgn,Bmp1,C1qa,C1qc,C3,C4b,Cat,Ccna2,Cfl1,Chil3,Col3a1,Cpe,Crtap,Ctsa,Ctsb,Ctsd,Ctsk,Ctsl,Ctss,Ctsz,Dag1,Dbi,Dcn,Dpp7,F13a1,Fabp5,Fau,Fbln1,Flt1,Fn1,Gars,Ggh,Gm2a,Gns,Gpc1,Gpx3,Gsn,Gstm1,Gstm2,Gsto1,Hexa,Hexb,Hsp90aa1,Hsp90b1,Hspa5,Hspa8,Htra1,Htra3,Ide,Inhba,Isg15,Kars,Krt1,Lama1,Lamp2,Lgmn,Loxl2,Ltf…
GO:0009719	response to endogenous stimulus	57	1289	7.64e-12	Alad,Anxa1,Anxa2,Anxa5,Aoc1,Arg1,Calr,Cat,Ccl2,Ccna2,Cd9,Cfl1,Col1a1,Col1a2,Col3a1,Col4a1,Col4a2,Col5a2,Col6a1,Cst3,Ctgf,Ctsb,Ctsl,Dag1,Fabp3,Fbn1,Ggh,Glb1,Grn,Hmgb1,Hsp90b1,Hspa5,Hspd1,Igf2,Igfbp2,Inhba,Itgb1,Itgb3,Lgmn,Lox,Lpl,Mmp2,Pebp1,Pkm,Plod3,Postn,Prkaca,Rbp4,Serpine1,Serpinf1,Sod1,Sparc,Tfpi,Tgfb2,Timp1,Timp2,Tnc
GO:0045595	regulation of cell differentiation	68	1751	8.46e-12	Ada,Anxa1,Apoa1,Apoe,B2m,C1qc,Calr,Cfl1,Clic1,Clu,Col1a1,Col3a1,Col5a1,Col5a2,Csf1,Ctgf,Ctsz,Dag1,Dnajb11,Fbln1,Fbn1,Flt1,Fn1,Glg1,Gpc1,Grn,H2-D1,H2-K1,Hmgb1,Hsp90aa1,Hsp90ab1,Hspa5,Igf2,Inhba,Isg15,Ist1,Itgb1,Itgb3,Lgals1,Lgals9,Loxl2,Lpl,Lrp1,Ltf,Man2a1,Mif,Nucb2,Pf4,Plaa,Pnp,Postn,Prkaca,Prkcsh,Rarres2,S100a10,S100a9,Scarb2,Sema3f,Sema7a,Serpine1,Serpine2,Serpinf1,Sfn,Tgfb2,Timp2,Vasn,Xdh,Ybx1
GO:0009888	tissue development	64	1599	1.39e-11	Ada,Angpt2,Anxa1,Anxa4,Anxa7,B4galt1,Bmp1,Calr,Cat,Cfl1,Col1a1,Col3a1,Col4a1,Col4a2,Col5a1,Col6a1,Csf1,Cst3,Ctgf,Ctsb,Ctsl,Ctsz,Dag1,Dbi,Dcn,Ecm1,Flt1,Fn1,Gsn,Inhba,Itgb1,Lama1,Lama5,Lamb2,Loxl2,Lum,Mesdc2,Mmp12,Mmp2,Pfn1,Pkm,Plau,Plg,Plod1,Plod3,Postn,Prkaca,Psap,Rbp4,Rpsa,Sema3e,Sema3f,Serpine2,Serpinh1,Sfn,Sod1,Srgn,Tgfb2,Tgfbi,Tgm2,Thbs1,Tnc,Tpp1,Vtn
GO:0030193	regulation of blood coagulation	16	76	1.39e-11	Anxa2,Anxa5,Apoe,C1qtnf1,Cd9,Kng1,Plau,Plg,Pros1,S100a9,Serpinc1,Serpine1,Serpine2,Serping1,Tfpi,Thbs1
GO:0042493	response to drug	47	926	1.39e-11	Ada,Alad,Anxa1,Aoc1,Arg1,B2m,Calr,Cat,Ccl2,Ccl7,Ccna2,Cfl1,Col1a1,Cst3,Fabp3,Ggh,Gsn,Gstm1,Hba-a1,Hp,Hsp90ab1,Hsp90b1,Hspa5,Hspd1,Igf2,Igfbp2,Inhba,Itgb3,Lgals1,Lox,Lpl,Mmp2,Nucb1,Pebp1,Prss2,Rbp4,S100a10,Serpine1,Serpinf1,Sod1,Sparc,Tcn2,Tfrc,Tgfb2,Thbs1,Tnc,Tnfrsf11b
GO:0061041	regulation of wound healing	19	125	1.39e-11	Anxa1,Anxa2,Anxa5,Apoe,C1qtnf1,Ccl2,Cd9,Hmgb1,Kng1,Plau,Plg,Pros1,S100a9,Serpinc1,Serpine1,Serpine2,Serping1,Tfpi,Thbs1
GO:0045785	positive regulation of cell adhesion	30	383	1.82e-11	Ada,Anxa1,Apoa1,Calr,Ccl2,Cd47,Cfl1,Csf1,Dag1,Fbln1,Fbln2,Fn1,Hmgb1,Hsp90aa1,Hspd1,Hsph1,Igf2,Igfbp2,Itgb1,Itgb3,Lgals1,Lgals9,Nid1,Pnp,S100a10,Tfrc,Tgfb2,Tgm2,Thbs1,Vtn
GO:0042592	homeostatic process	61	1494	2.33e-11	Aldoa,Anxa1,Anxa6,Anxa7,Apoa1,Apoe,B2m,C1qtnf1,Ccl2,Ckb,Clstn1,Cp,Csf1,Ctgf,Ctsk,Ctss,Dbi,Dcn,Fabp3,Fabp5,Fbn1,Fth1,Ftl1,Gsto1,Hba-a1,Hexb,Hmgb1,Hsp90aa1,Hsp90ab1,Ide,Itgb1,Itgb3,Kng1,Krt1,Lamp2,Lgals1,Lpl,Ltf,Napsa,Ncstn,Npc2,Nucb2,Pdia3,Pdia4,Pdia6,Plaa,Plg,Ppt1,Prcp,Prdx4,Prkaca,Qsox1,Rbp4,Serpinf1,Sfn,Sod1,Sri,Tfrc,Tgm2,Tmem165,Tpp1
GO:0001568	blood vessel development	34	504	2.37e-11	Aimp1,Angpt2,Anpep,Anxa2,Apoe,B4galt1,Ccl2,Col1a1,Col1a2,Col3a1,Col4a1,Col4a2,Col5a1,Ctgf,D17Wsu104e,Dag1,Ecm1,Flt1,Fn1,Itgb1,Lama1,Lox,Loxl2,Lrp1,Mfge8,Mmp2,Plau,Plg,Prcp,Psg22,Sema3e,Tgfb2,Tgfbi,Thbs1
GO:0010810	regulation of cell-substrate adhesion	22	190	2.47e-11	Angpt2,Apoa1,Calr,Cfl1,Col1a1,Csf1,Dag1,Fbln1,Fbln2,Fn1,Itgb1,Itgb3,Lgals1,Nid1,Plau,Plg,Postn,S100a10,Sema3e,Serpine1,Thbs1,Vtn
GO:0008284	positive regulation of cell population proliferation	46	913	2.97e-11	Ada,Adam10,Anxa1,Anxa2,Arg1,B4galt1,Calr,Ccl2,Ccna2,Cd47,Clu,Csf1,Cst3,Ctgf,Ctsz,D17Wsu104e,Ecm1,Fbln1,Fn1,Gkn1,Grn,Hmgb1,Htra1,Igf2,Igfbp2,Itgb1,Itgb3,Lgals3,Lgmn,Lifr,Ltf,Mif,Mmp12,Mmp2,Nampt,Plau,Pnp,Prkaca,Serpine1,Tfrc,Tgfb2,Tgm2,Thbs1,Timp1,Tnc,Ybx1
GO:0051094	positive regulation of developmental process	59	1423	3.15e-11	Ada,Angpt2,Anxa1,Apoa1,Apoe,B4galt1,Bmp1,C3,Calr,Cfl1,Clic1,Clstn1,Clu,Col1a1,Csf1,Ctgf,D17Wsu104e,Dag1,Dcn,Ecm1,Flt1,Fn1,Gpc1,Grn,Hmgb1,Hsp90aa1,Hsp90ab1,Hspa5,Igf2,Inhba,Isg15,Ist1,Itgb1,Itgb3,Lgals3,Lgals9,Loxl2,Lpl,Ltf,Man2a1,Mif,Pf4,Plaa,Pnp,Psg22,Rarres2,S100a10,S100a9,Scarb2,Sema7a,Serpine1,Serpine2,Serpinf1,Sfn,Tfrc,Tgfb2,Thbs1,Thbs2,Timp2
GO:0014070	response to organic cyclic compound	45	883	3.68e-11	Ada,Alad,Angpt2,Anxa1,Anxa7,Aoc1,Arg1,Arhgdia,Calr,Cat,Ccl2,Ccna2,Cfl1,Col1a1,Cst3,Ctgf,Ctsl,Dag1,Glb1,Grn,Gsn,Hba-a1,Hmgb1,Hsp90ab1,Hsp90b1,Hspa5,Hspd1,Igf2,Igfbp2,Inhba,Lgals1,Lox,Lum,Mmp2,Nampt,Pdia3,Pebp1,Postn,Prss2,Serpinf1,Sod1,Sparc,Tfpi,Tgfb2,Tnc
GO:0009056	catabolic process	60	1478	4.47e-11	Ada,Aldoa,Anpep,Anxa2,Anxa7,Apoa1,Apoe,Arg1,Bag6,Cat,Chil3,Cpe,Ctsa,Ctsb,Ctsd,Ctsk,Ctsl,Ctss,Ctsz,Dnase1l3,Glb1,Gm2a,Gpc1,Gpx3,Gstm1,Gstm2,Gsto1,Hexa,Hexb,Hmgb1,Hsp90b1,Hspa5,Hspa8,Ide,Isg15,Lamp2,Lgmn,Lpl,Lyz1,Lyz2,Manba,Mmp2,Napsa,Pcyox1,Pdcd6ip,Pga5,Pkm,Pla2g7,Plaa,Plbd2,Plg,Pnp,Ppt1,Prss2,Pxdn,Rnpep,S100a9,Scpep1,Tpp1,Xdh
GO:0016043	cellular component organization	122	4560	5.26e-11	Actg1,Ahsg,Alad,Aldoa,Anxa1,Anxa2,Anxa5,Anxa6,Anxa7,Apoa1,Apoa1bp,Apoe,Arg1,B4galt1,Bag6,C1qtnf1,C3,Calr,Cap1,Capg,Cat,Ccl2,Ccl7,Ccna2,Cd9,Cfl1,Clu,Col1a1,Col1a2,Col3a1,Col4a1,Col5a1,Col5a2,Col6a1,Col6a2,Cst3,Ctgf,Ctsd,Ctss,Dag1,Dnase1l3,Fbln1,Fbln2,Fn1,Gpc1,Gpx3,Gsn,Hexa,Hexb,Hist1h2be,Hist1h2bg,Hist1h2bj,Hist1h2bk,Hmgb1,Hsp90aa1,Hsp90ab1,Hsp90b1,Hspa4,Hspa8,Hspd1,Ide,Ist1,Itgb1,Itgb3,Krt1,Krt13…
GO:1903034	regulation of response to wounding	20	158	6.16e-11	Anxa1,Anxa2,Anxa5,Apoe,C1qtnf1,Ccl2,Cd9,Hmgb1,Kng1,Mif,Plau,Plg,Pros1,S100a9,Serpinc1,Serpine1,Serpine2,Serping1,Tfpi,Thbs1
GO:0048514	blood vessel morphogenesis	30	406	6.57e-11	Aimp1,Angpt2,Anpep,Anxa2,Apoe,B4galt1,Ccl2,Col3a1,Col4a1,Col4a2,Ctgf,D17Wsu104e,Dag1,Ecm1,Flt1,Fn1,Itgb1,Lama1,Lox,Loxl2,Lrp1,Mfge8,Mmp2,Plau,Prcp,Psg22,Sema3e,Tgfb2,Tgfbi,Thbs1
GO:0032269	negative regulation of cellular protein metabolic process	48	1020	8.59e-11	A2m,Ahsg,Alad,Anxa2,Apoe,Bag6,Bgn,C3,C4b,Calr,Crtap,Cst3,Cstb,Ctsz,Dag1,Dcn,Ecm1,Fbln1,Fetub,Glg1,Hsp90ab1,Hspa4,Hsph1,Ide,Il1r2,Isg15,Kng1,Ltf,Mif,Pebp1,Plaa,Serpinb1a,Serpinb6a,Serpinc1,Serpine1,Serpine2,Serpinf1,Serping1,Serpinh1,Sfn,Tfpi,Tfpi2,Thbs1,Timp1,Timp2,Timp3,Vtn,Xdh
GO:0050819	negative regulation of coagulation	13	46	8.63e-11	Anxa2,Anxa5,Apoe,C1qtnf1,Cd9,Kng1,Plau,Plg,Procr,Pros1,Serpine2,Serping1,Tfpi
GO:0071310	cellular response to organic substance	68	1858	9.68e-11	Actg1,Alad,Angpt2,Anxa1,Anxa5,Aoc1,Arg1,Arhgdia,Bag6,Bgn,Calr,Capg,Cat,Ccl2,Ccl7,Ccna2,Cfl1,Col1a1,Col1a2,Col3a1,Col4a1,Col4a2,Col5a2,Col6a1,Csf1,Ctgf,Ctsb,Dag1,Dcn,Fbn1,Flt1,Fn1,Gsn,Hsp90ab1,Hsp90b1,Hspa5,Igf2,Igfbp2,Il1r2,Inhba,Itgb3,Kars,Krt13,Lgals1,Lgmn,Lifr,Mmp2,Pcolce,Pdia3,Pf4,Pfn1,Pkm,Plaa,Plod3,Postn,Prkaca,Psap,Serpine1,Serpinf1,Sod1,Sparc,Tfpi,Tfrc,Tgfb2,Timp2,Timp3,Tnc,Tnfrsf11b
GO:0051346	negative regulation of hydrolase activity	30	419	1.32e-10	A2m,Ahsg,Anxa1,Apoa1,C3,C4b,Cst3,Cstb,Ecm1,Fetub,Kng1,Ltf,Pebp1,Serpinb1a,Serpinb6a,Serpinc1,Serpine1,Serpine2,Serpinf1,Serping1,Serpinh1,Sfn,Tfpi,Tfpi2,Tgfb2,Thbs1,Timp1,Timp2,Timp3,Vtn
GO:0002697	regulation of immune effector process	27	335	1.33e-10	A2m,Anxa1,Apoa1,Arg1,B2m,C3,Ccl2,Dnase1l3,H2-D1,H2-K1,Hmgb1,Hspa8,Hspd1,Htra1,Igf2,Kars,Lamp1,Lgals3,Lgals9,Mif,Mmp12,Pnp,Rbp4,Sema7a,Serping1,Tfrc,Tgfb2
GO:0032103	positive regulation of response to external stimulus	25	285	1.58e-10	Adam10,Arg1,C3,Calr,Ccl2,Ccl7,Cd47,Csf1,Ctss,Ddt,Fn1,Hmgb1,Hspd1,Kars,Lgals9,Lgmn,Mif,Pf4,Pla2g7,Plg,Rarres2,S100a9,Serpine1,Tgm2,Thbs1
GO:0002685	regulation of leukocyte migration	21	191	1.8e-10	Ada,Adam10,Anxa1,Calr,Ccl2,Ccl7,Csf1,Ddt,Ecm1,Hmgb1,Itgb3,Kars,Lgals3,Lgals9,Lgmn,Mif,Pf4,Pla2g7,Rarres2,Serpine1,Thbs1
GO:0045765	regulation of angiogenesis	25	287	1.8e-10	Angpt2,Anxa1,C3,Ccl2,Col4a2,D17Wsu104e,Dcn,Ecm1,Flt1,Hmgb1,Igf2,Itgb1,Itgb3,Lgals3,Pf4,Plg,Psg22,Rnh1,Sema3e,Serpine1,Serpinf1,Sparc,Tgfb2,Thbs1,Thbs2
GO:0010038	response to metal ion	27	344	2.25e-10	Actg1,Alad,Anxa11,Anxa5,Anxa7,Aoc1,Arg1,B2m,C1qa,Calr,Cat,Cp,Fn1,Ggh,Gsn,Hspa5,Igfbp2,Lgmn,Loxl2,Pebp1,Serpinf1,Sod1,Sparc,Tfrc,Thbs1,Tnfrsf11b,Xdh
GO:0009725	response to hormone	42	829	2.39e-10	Alad,Anxa1,Anxa2,Anxa5,Arg1,Calr,Cat,Ccl2,Ccna2,Cfl1,Col1a1,Cst3,Ctgf,Ctsb,Ctsl,Dag1,Fabp3,Fbn1,Ggh,Glb1,Grn,Hmgb1,Hspd1,Igf2,Igfbp2,Inhba,Itgb3,Lox,Mmp2,Pebp1,Pkm,Plod3,Postn,Prkaca,Rbp4,Serpinf1,Sparc,Tfpi,Tgfb2,Timp1,Timp2,Tnc
GO:1901342	regulation of vasculature development	26	319	2.54e-10	Angpt2,Anxa1,C3,Ccl2,Col4a2,D17Wsu104e,Dcn,Ecm1,Flt1,Hmgb1,Igf2,Itgb1,Itgb3,Lgals3,Pf4,Plg,Psg22,Rnh1,Sema3e,Serpine1,Serpinf1,Sparc,Tgfb2,Thbs1,Thbs2,Xdh
GO:0035239	tube morphogenesis	38	690	2.58e-10	Aimp1,Angpt2,Anpep,Anxa2,Apoe,B4galt1,Ccl2,Cfl1,Col3a1,Col4a1,Col4a2,Csf1,Ctgf,Ctsz,D17Wsu104e,Dag1,Ecm1,Flt1,Fn1,Itgb1,Lama1,Lama5,Lox,Loxl2,Lrp1,Mfge8,Mmp2,Pfn1,Plau,Prcp,Prkaca,Psg22,Sema3e,Tgfb2,Tgfbi,Tgm2,Thbs1,Tnc
GO:0051716	cellular response to stimulus	130	5142	2.9e-10	Actg1,Adam10,Afp,Alad,Alb,Angpt2,Anpep,Anxa1,Anxa4,Anxa5,Anxa6,Aoc1,Apoa1,Apoe,Arg1,Arhgdia,B2m,Bag6,Bgn,Calr,Cap1,Capg,Cat,Ccl2,Ccl7,Ccna2,Cd47,Cd9,Cfl1,Clu,Col1a1,Col1a2,Col3a1,Col4a1,Col4a2,Col5a2,Col6a1,Cpe,Csf1,Cst3,Ctgf,Ctsb,Ctsl,Dag1,Dcn,Ecm1,Fbn1,Flt1,Fn1,Gcg,Gpx3,Gsn,Gstm1,Gstm2,Gsto1,Hba-a1,Hexa,Hmgb1,Hp,Hsp90ab1,Hsp90b1,Hspa5,Hspd1,Hyou1,Igf2,Igf2r,Igfbp2,Il1r2,Inhba,Itgb1,Itgb3,Itm2b,…
GO:0030199	collagen fibril organization	12	40	3.03e-10	Anxa2,Col1a1,Col1a2,Col3a1,Col5a1,Col5a2,Lox,Loxl2,Lum,Plod3,Serpinh1,Tgfb2
GO:0048869	cellular developmental process	101	3545	3.25e-10	A2m,Actg1,Ada,Angpt2,Anpep,Anxa1,Anxa2,Anxa4,Anxa7,Apoa1,Apoe,B2m,B4galt1,Bag6,Bmp1,Calr,Cap1,Ccl2,Cd9,Cfl1,Clu,Col1a1,Col3a1,Col4a1,Col4a2,Col6a1,Csf1,Cst3,Ctgf,Ctsb,Ctsl,Ctsz,Dag1,Dbi,Dnajb11,Dnase1l3,Flt1,Fn1,Gpc1,Grn,Gsn,H2-D1,H2-K1,Hba-a1,Hexa,Hexb,Hmgb1,Hsp90aa1,Hsp90ab1,Hspa5,Htra1,Igf2,Inhba,Ist1,Itgb1,Itgb3,Lama1,Lama2,Lama5,Lamb1,Lamb2,Lamc1,Lgals1,Lgals3,Lifr,Loxl2,Lrp1,Man2a1,Manf,Mif…
GO:0050776	regulation of immune response	36	635	4.3e-10	A2m,Ada,Anxa1,Apoa1,Arg1,B2m,Bag6,C1qa,C1qc,C3,C4b,Coch,Col3a1,Ecm1,H2-D1,H2-K1,Hmgb1,Hsp90ab1,Hspa8,Hspd1,Igf2,Kars,Krt1,Lamp1,Lgals3,Lgals9,Ltf,Masp1,Mif,Mmp12,Mmp2,Pnp,Sema7a,Serping1,Tfrc,Tgfb2
GO:0030154	cell differentiation	99	3462	4.63e-10	A2m,Actg1,Ada,Angpt2,Anpep,Anxa1,Anxa2,Anxa4,Anxa7,Apoa1,Apoe,B2m,B4galt1,Bag6,Bmp1,Calr,Ccl2,Cd9,Cfl1,Clu,Col1a1,Col3a1,Col4a1,Col4a2,Col6a1,Csf1,Cst3,Ctgf,Ctsb,Ctsl,Ctsz,Dag1,Dbi,Dnajb11,Dnase1l3,Flt1,Fn1,Gpc1,Grn,Gsn,H2-D1,H2-K1,Hba-a1,Hexa,Hexb,Hmgb1,Hsp90aa1,Hsp90ab1,Hspa5,Htra1,Igf2,Inhba,Ist1,Itgb1,Itgb3,Lama1,Lama2,Lama5,Lamb1,Lamb2,Lamc1,Lgals1,Lgals3,Lifr,Loxl2,Lrp1,Man2a1,Manf,Mif,Mmp2…
GO:0031347	regulation of defense response	33	538	4.63e-10	A2m,Ada,Ahsg,Anxa1,Apoa1,Apoe,Arg1,C3,Cd47,Coch,Ctss,Ddt,Dnase1l3,Hmgb1,Hsp90ab1,Hspd1,Htra1,Igf2,Il1r2,Kars,Krt1,Lamp1,Lgals9,Ltf,Mif,Mmp12,Mmp2,S100a9,Sema7a,Serpine1,Serpinf1,Serping1,Tgm2
GO:0044248	cellular catabolic process	54	1321	4.69e-10	Ada,Aldoa,Anpep,Anxa7,Apoa1,Apoe,Arg1,Bag6,Cat,Chil3,Cpe,Ctsa,Ctsb,Ctsd,Ctsk,Ctsl,Ctss,Ctsz,Dnase1l3,Gm2a,Gpc1,Gpx3,Gstm1,Gstm2,Gsto1,Hexa,Hexb,Hmgb1,Hsp90b1,Hspa5,Hspa8,Ide,Isg15,Lamp2,Lgmn,Lpl,Lyz1,Lyz2,Manba,Napsa,Pcyox1,Pdcd6ip,Pga5,Pkm,Plaa,Plg,Pnp,Ppt1,Pxdn,Rnpep,S100a9,Scpep1,Tpp1,Xdh
GO:0007599	hemostasis	17	120	5.02e-10	Anxa5,Anxa7,C3,F13a1,Fbln1,Itgb3,Kng1,Pdia6,Pf4,Plg,Procr,Pros1,Serpinc1,Serpine2,Serping1,Tfpi,Tfpi2
GO:0007162	negative regulation of cell adhesion	23	256	6.55e-10	Adam10,Angpt2,Anxa1,Apoa1,Arg1,C1qtnf1,Cd9,Cfl1,Col1a1,Fbln1,Hmgb1,Lamb1,Lgals1,Lgals3,Lgals9,Mmp2,Plg,Postn,Sema3e,Serpine1,Serpine2,Thbs1,Tnc
GO:0030195	negative regulation of blood coagulation	12	44	7.23e-10	Anxa2,Anxa5,Apoe,C1qtnf1,Cd9,Kng1,Plau,Plg,Pros1,Serpine2,Serping1,Tfpi
GO:0022414	reproductive process	55	1383	7.72e-10	A2m,Ada,Afp,Ahsg,Aldoa,Angpt2,Anxa1,Arg1,B4galt1,Bag6,Calr,Ccl2,Cd9,Crtap,Csf1,Cst3,Ctsb,Ctsl,Dcn,Fbln1,Fetub,Grn,Hexa,Hexb,Hsp90ab1,Htra1,Igf2,Igf2r,Igfbp2,Inhba,Itgb1,Itgb3,Lamb1,Lamp1,Lgals9,Mfge8,Mif,Mmp2,Nampt,Pebp1,Plg,Pltp,Prdx4,Prkaca,Psap,Psg22,Rbp4,Serpinb6a,Serpine1,Serpine2,Serpinf1,Sod1,Tgfb2,Tnc,Tpt1
GO:0051179	localization	114	4315	8.11e-10	Ada,Adam10,Aimp1,Alb,Anxa1,Anxa11,Anxa2,Anxa5,Anxa6,Aoc1,Apoa1,Apoe,B2m,B4galt1,Bag6,C3,Calr,Cap1,Ccl2,Ccl7,Cd47,Cd9,Cfl1,Clic1,Clu,Col1a1,Col5a1,Copa,Cp,Cpe,Ctgf,Dag1,Fabp3,Fbn1,Flt1,Fn1,Fth1,Ftl1,Gm2a,Grn,Gsn,Hba-a1,Hdgf,Hdlbp,Hexa,Hexb,Hmgb1,Hsp90aa1,Hsp90b1,Hspa4,Hspa5,Hspa8,Hspd1,Hyou1,Igf2r,Inhba,Ist1,Itgb1,Itgb3,Lama5,Lamb1,Lamc1,Lamp1,Lamp2,Lgals3,Lgals3bp,Lgals9,Lman1,Lman2,Loxl2,Lrp1,Lr…
GO:0006508	proteolysis	46	1024	9.23e-10	Adam10,Aebp1,Aga,Anpep,Bag6,Bmp1,Cpe,Ctsa,Ctsb,Ctsd,Ctsk,Ctsl,Ctss,Ctsz,Dag1,Dpp7,Ggh,Hsp90b1,Hspa5,Htra1,Htra3,Ide,Isg15,Lgmn,Ltf,Masp1,Mmp12,Mmp2,Napsa,Ncstn,Pcolce,Pcyox1,Pdcd6ip,Pdia3,Pga5,Plaa,Plau,Plg,Prcp,Prss2,Prss23,Rnpep,Scpep1,Srgn,Sri,Tpp1
GO:0006959	humoral immune response	17	126	9.39e-10	C1qa,C1qc,C3,C4b,Ccl2,Fau,Hist1h2be,Hist1h2bg,Hist1h2bj,Hist1h2bk,Krt1,Ltf,Masp1,Pf4,Rarres2,S100a9,Serping1
GO:0019538	protein metabolic process	100	3580	1.2e-09	Adam10,Aebp1,Aga,Aimp1,Anpep,Anxa1,Anxa2,Apoa1,Apoe,B4galt1,Bag6,Bgn,Bmp1,C1qa,C1qc,C3,C4b,Cat,Ccna2,Cfl1,Col3a1,Cpe,Crtap,Ctsa,Ctsb,Ctsd,Ctsk,Ctsl,Ctss,Ctsz,Dag1,Dcn,Dpp7,F13a1,Fau,Fbln1,Flt1,Fn1,Gars,Ggh,Gpc1,Gsn,Hexb,Hsp90aa1,Hsp90b1,Hspa5,Hspa8,Htra1,Htra3,Ide,Inhba,Isg15,Kars,Krt1,Lama1,Lamp2,Lgmn,Loxl2,Ltf,Man2a1,Man2b1,Manba,Masp1,Mmp12,Mmp2,Napsa,Ncstn,Nucb2,Pcolce,Pcyox1,Pdcd6ip,Pdia3,Pe…
GO:0051130	positive regulation of cellular component organization	50	1197	1.34e-09	Ahsg,Anxa1,Anxa2,Apoa1,Apoe,B2m,C3,Calr,Ccl2,Cd47,Cfl1,Clstn1,Clu,Ctgf,Dag1,Dcn,Fn1,Gcg,Grn,Gsn,Hsp90aa1,Hspa5,Hspa8,Ide,Igf2,Ist1,Itgb1,Itgb3,Lman1,Lman2,Lrp1,Mesdc2,Mfge8,Mif,Pdcd6ip,Pebp1,Pfn1,Plaa,Ppt1,Pros1,S100a10,S100a9,Scarb2,Sema7a,Serpine1,Serpine2,Serpinf1,Tgfb2,Thbs2,Vtn
GO:0061045	negative regulation of wound healing	13	61	1.4e-09	Anxa2,Anxa5,Apoe,C1qtnf1,Cd9,Kng1,Plau,Plg,Pros1,Serpine1,Serpine2,Serping1,Tfpi
GO:0043933	protein-containing complex subunit organization	56	1453	1.48e-09	Ahsg,Alad,Aldoa,Anxa2,Anxa5,Anxa6,Apoa1,Apoa1bp,Apoe,Arg1,B4galt1,C1qtnf1,Calr,Cat,Cfl1,Clu,Col1a1,Col1a2,Col3a1,Col5a1,Col5a2,Col6a1,Col6a2,Fn1,Gpx3,Gsn,Hist1h2be,Hist1h2bg,Hist1h2bj,Hist1h2bk,Hsp90aa1,Hsp90ab1,Hspa4,Hspa8,Ide,Krt1,Lamc1,Lamp2,Lox,Loxl2,Lpl,Lum,Mif,Pdcd6ip,Pf4,Pkm,Pla2g7,Plod3,Pltp,Prkcsh,Rpsa,S100a10,Serpinh1,Tgfb2,Tgm2,Vtn
GO:0009636	response to toxic substance	30	471	1.55e-09	Ada,Alad,Anxa1,Apoe,Arg1,Cat,Ccl2,Ccl7,Cfl1,Col1a1,Cst3,Ggh,Gpx3,Gsn,Gstm2,Gsto1,Hba-a1,Hp,Hspd1,Igf2,Mmp2,Nucb1,Pebp1,Prdx4,Prss2,Pxdn,S100a9,Sod1,Sparc,Tnc
GO:0010941	regulation of cell death	60	1640	1.96e-09	Ada,Alb,Anxa1,Anxa5,Apoe,B4galt1,Bag6,Cat,Clu,Cst3,Ctgf,Ctsb,Ctsz,D17Wsu104e,Fn1,Gcg,Gsn,Hmgb1,Hp,Hsp90ab1,Hsp90b1,Hspa4,Hspa5,Hspa8,Hspd1,Hsph1,Hyou1,Igf2r,Inhba,Itgb1,Itgb3,Lgals3,Lgmn,Lifr,Lrp1,Lrpap1,Ltf,Mcfd2,Mif,Mmp2,Pdia3,Pf4,Pnp,Ppt1,Psap,S100a9,Sct,Serpine1,Serpinf1,Sfn,Sod1,Tgfb2,Tgm2,Thbs1,Timp1,Timp3,Tnfrsf11b,Tpt1,Xdh,Ybx1
GO:0044706	multi-multicellular organism process	20	200	2.21e-09	A2m,Angpt2,Arg1,B4galt1,Ccl2,Cst3,Ctsb,Ctsl,Fbln1,Grn,Hexb,Igfbp2,Itgb3,Lamb1,Lgals9,Mmp2,Nampt,Psg22,Serpine2,Sod1
GO:0001525	angiogenesis	24	303	2.39e-09	Aimp1,Angpt2,Anpep,Anxa2,B4galt1,Ccl2,Col4a1,Col4a2,Ctgf,D17Wsu104e,Dag1,Ecm1,Flt1,Fn1,Itgb1,Loxl2,Mfge8,Mmp2,Plau,Prcp,Psg22,Sema3e,Tgfbi,Thbs1
GO:0031099	regeneration	18	156	2.39e-09	Angpt2,Anxa1,Apoa1,Apoe,Ccl2,Ccna2,Dag1,Gsn,Igf2r,Lamb2,Lifr,Mmp2,Pkm,Plau,Plg,Postn,Tnc,Vtn
GO:1901565	organonitrogen compound catabolic process	39	790	2.42e-09	Ada,Anpep,Anxa2,Apoe,Arg1,Bag6,Chil3,Cpe,Ctsa,Ctsb,Ctsd,Ctsk,Ctsl,Ctss,Ctsz,Gm2a,Gpc1,Hexa,Hexb,Hsp90b1,Hspa5,Hspa8,Ide,Isg15,Lamp2,Lgmn,Manba,Napsa,Pcyox1,Pdcd6ip,Pga5,Plaa,Plg,Pnp,Ppt1,Rnpep,Scpep1,Tpp1,Xdh
GO:0045807	positive regulation of endocytosis	18	157	2.58e-09	Ahsg,Anxa2,Apoe,B2m,C3,Calr,Ccl2,Cd47,Clu,Hspa8,Itgb1,Lman2,Lrp1,Mfge8,Ppt1,Pros1,Serpine1,Vtn
GO:0002376	immune system process	61	1703	2.88e-09	Actg1,Ada,Adam10,Aimp1,Angpt2,Anxa1,Anxa2,Arg1,B2m,B4galt1,Bag6,C1qa,C1qc,C3,C4b,Calr,Capg,Ccl2,Ccl7,Cd47,Clu,Csf1,Ctss,Dnase1l3,Fau,Flt1,Fth1,Gsn,H2-D1,H2-K1,Hba-a1,Hist1h2be,Hist1h2bg,Hist1h2bj,Hist1h2bk,Hmgb1,Hp,Hspd1,Inhba,Isg15,Itgb1,Kars,Krt1,Lgals1,Lgals3,Lgals9,Ltf,Masp1,Mif,Ncstn,Pf4,Plg,Rarres2,S100a9,Serpinc1,Serping1,Sod1,Tfrc,Tgfb2,Tnfrsf11b,Vtn
GO:0006954	inflammatory response	29	454	2.95e-09	Ahsg,Aimp1,Anxa1,B4galt1,C3,C4b,Ccl2,Ccl7,Chil3,Clu,Csf1,Ecm1,Fn1,Hmgb1,Hp,Igfbp4,Kng1,Mif,Pf4,Pla2g7,Plaa,Prcp,Rarres2,S100a9,Sema7a,Serpinc1,Thbs1,Timp1,Tnfrsf11b
GO:0023056	positive regulation of signaling	59	1615	2.95e-09	Ada,Aimp1,Anxa2,Apoa1,C1qtnf1,C3,Calr,Cat,Ccl2,Ccl7,Cfl1,Clstn1,Clu,Col1a1,Col3a1,Csf1,Ctgf,D17Wsu104e,Dbi,Dcn,Ddt,Fabp5,Flt1,Gcg,Gsn,Gsto1,Hmgb1,Hsp90aa1,Hsp90ab1,Igf2,Igfbp4,Inhba,Itgb1,Itgb3,Kars,Lama2,Lgals9,Lgmn,Ltf,Mif,Mmp12,Nucb2,Pdia3,Pebp1,Pf4,Psap,Rbp4,S100a9,Sct,Sema7a,Serpine2,Sod1,Sri,Tgfb2,Tgm2,Thbs1,Timp2,Timp3,Xdh
GO:0007596	blood coagulation	16	118	3.06e-09	Anxa5,C3,F13a1,Fbln1,Itgb3,Kng1,Pdia6,Pf4,Plg,Procr,Pros1,Serpinc1,Serpine2,Serping1,Tfpi,Tfpi2
GO:0045597	positive regulation of cell differentiation	45	1033	3.57e-09	Ada,Anxa1,Apoa1,Apoe,Calr,Cfl1,Clic1,Clu,Col1a1,Csf1,Ctgf,Dag1,Flt1,Fn1,Gpc1,Grn,Hmgb1,Hsp90aa1,Hsp90ab1,Hspa5,Inhba,Isg15,Ist1,Itgb1,Itgb3,Lgals9,Loxl2,Lpl,Ltf,Man2a1,Mif,Pf4,Plaa,Pnp,Rarres2,S100a10,S100a9,Scarb2,Sema7a,Serpine1,Serpine2,Serpinf1,Sfn,Tgfb2,Timp2
GO:0009991	response to extracellular stimulus	30	493	4e-09	Ada,Alad,Alb,Aoc1,Apoe,Arg1,Cat,Ccl2,Col1a1,Cst3,Ctsl,Fstl1,Gcg,Gsn,Hsp90b1,Hspa5,Hspd1,Igfbp2,Lamp2,Nucb2,Pdia3,Postn,Prss2,Rnase4,Serpinc1,Sod1,Sparc,Tfrc,Tnc,Tnfrsf11b
GO:0031667	response to nutrient levels	29	461	4e-09	Ada,Alad,Alb,Aoc1,Apoe,Arg1,Cat,Ccl2,Col1a1,Cst3,Ctsl,Fstl1,Gcg,Gsn,Hsp90b1,Hspa5,Hspd1,Igfbp2,Lamp2,Nucb2,Pdia3,Postn,Prss2,Rnase4,Serpinc1,Sod1,Sparc,Tnc,Tnfrsf11b
GO:0044092	negative regulation of molecular function	46	1078	4.07e-09	A2m,Ahsg,Anxa1,Anxa2,Anxa4,Apoa1,Apoe,B2m,Bgn,C3,C4b,Calu,Cat,Cst3,Cstb,Ctsz,Dcn,Ecm1,Fetub,Gsto1,Hp,Hspa4,Hspa5,Kng1,Lrpap1,Ltf,Pebp1,Rnh1,Serpinb1a,Serpinb6a,Serpinc1,Serpine1,Serpine2,Serpinf1,Serping1,Serpinh1,Sfn,Sri,Tfpi,Tfpi2,Tgfb2,Thbs1,Timp1,Timp2,Timp3,Vtn
GO:0060548	negative regulation of cell death	44	1004	4.79e-09	Ada,Alb,Apoe,Bag6,Cat,Clu,Cst3,Ctgf,Ctsb,D17Wsu104e,Fn1,Gcg,Hsp90ab1,Hsp90b1,Hspa4,Hspa5,Hspa8,Hspd1,Hsph1,Hyou1,Itgb1,Itgb3,Lgals3,Lgmn,Lifr,Lrp1,Lrpap1,Ltf,Mcfd2,Mif,Pf4,Pnp,Ppt1,Psap,Sct,Serpine1,Serpinf1,Sfn,Sod1,Tgfb2,Thbs1,Timp1,Tpt1,Ybx1
GO:0050778	positive regulation of immune response	28	438	5.84e-09	Ada,Anxa1,B2m,Bag6,C1qa,C1qc,C3,C4b,Coch,H2-D1,H2-K1,Hmgb1,Hspa8,Hspd1,Kars,Krt1,Lamp1,Lgals9,Ltf,Masp1,Mif,Mmp12,Mmp2,Pnp,Sema7a,Serping1,Tfrc,Tgfb2
GO:0010647	positive regulation of cell communication	58	1608	6.61e-09	Ada,Aimp1,Apoa1,C1qtnf1,C3,Calr,Cat,Ccl2,Ccl7,Cfl1,Clstn1,Clu,Col1a1,Col3a1,Csf1,Ctgf,D17Wsu104e,Dbi,Dcn,Ddt,Fabp5,Flt1,Gcg,Gsn,Gsto1,Hmgb1,Hsp90aa1,Hsp90ab1,Igf2,Igfbp4,Inhba,Itgb1,Itgb3,Kars,Lama2,Lgals9,Lgmn,Ltf,Mif,Mmp12,Nucb2,Pdia3,Pebp1,Pf4,Psap,Rbp4,S100a9,Sct,Sema7a,Serpine2,Sod1,Sri,Tgfb2,Tgm2,Thbs1,Timp2,Timp3,Xdh
GO:0010243	response to organonitrogen compound	40	867	8.39e-09	Ada,Alad,Anxa1,Anxa5,Aoc1,Arg1,Bag6,Cat,Ccl2,Ccna2,Cd9,Cfl1,Col1a1,Col1a2,Col3a1,Col4a1,Col5a2,Col6a1,Ctgf,Dag1,Fabp3,Fbn1,Ggh,Gsn,Hsp90ab1,Hsp90b1,Hspa5,Hspd1,Igf2,Itgb1,Itgb3,Lgmn,Lpl,Mmp2,Pebp1,Pkm,Prss2,Rbp4,Sod1,Sparc
GO:0007399	nervous system development	70	2181	9.04e-09	Anxa1,Apoa1,Apoe,B2m,Bag6,Calr,Ccl2,Cd9,Cfl1,Ckb,Clu,Col3a1,Col4a1,Csf1,Cst3,Ctsl,Ctsz,Dag1,Dbi,Dnajb11,Fn1,Gpc1,Grn,Gsn,H2-D1,H2-K1,Hexa,Hexb,Hsp90aa1,Hsp90ab1,Hspa5,Inhba,Ist1,Itgb1,Itm2b,Lama1,Lama2,Lamb1,Lamb2,Lamc1,Lgals1,Lifr,Lrp1,Man2a1,Manf,Mif,Mmp2,Pebp1,Pfn1,Plaa,Plod3,Postn,Ppia,Ppt1,Prkaca,Prkcsh,S100a9,Scarb2,Sct,Sema3e,Sema3f,Sema7a,Serpine2,Serpinf1,Sod1,Tgfb2,Timp2,Tnc,Tpp1,Vtn
GO:0050727	regulation of inflammatory response	23	301	1.03e-08	A2m,Ada,Ahsg,Anxa1,Apoa1,Apoe,C3,Cd47,Ctss,Ddt,Dnase1l3,Hspd1,Il1r2,Kars,Krt1,Lgals9,Mif,S100a9,Sema7a,Serpine1,Serpinf1,Serping1,Tgm2
GO:0006955	immune response	41	914	1.08e-08	Actg1,Ada,Anxa1,Arg1,B2m,C1qa,C1qc,C3,C4b,Capg,Ccl2,Ccl7,Csf1,Ctss,Dnase1l3,Fau,Fth1,Gsn,H2-D1,H2-K1,Hist1h2be,Hist1h2bg,Hist1h2bj,Hist1h2bk,Hmgb1,Hspd1,Isg15,Kars,Krt1,Lgals1,Lgals3,Ltf,Masp1,Mif,Pf4,Rarres2,S100a9,Serpinc1,Serping1,Tnfrsf11b,Vtn
GO:0010469	regulation of signaling receptor activity	31	550	1.08e-08	Aimp1,Apoa1,Bmp1,Ccl2,Ccl7,Cfl1,Copa,Csf1,Ctgf,Fbn1,Gcg,Gkn1,Grn,Hdgf,Hmgb1,Igf2,Inhba,Itgb1,Lgals3,Lrpap1,Manf,Mif,Nampt,Pf4,Plau,Sct,Sema3f,Serpine1,Tgfb2,Timp1,Ttr
GO:0030100	regulation of endocytosis	21	248	1.08e-08	Ahsg,Anxa2,Apoe,B2m,C3,Calr,Ccl2,Cd47,Clu,Hmgb1,Hspa8,Itgb1,Lgals3,Lman2,Lrp1,Lrpap1,Mfge8,Ppt1,Pros1,Serpine1,Vtn
GO:0043086	negative regulation of catalytic activity	37	765	1.17e-08	A2m,Ahsg,Anxa1,Anxa2,Apoa1,Apoe,Bgn,C3,C4b,Calu,Cst3,Cstb,Dcn,Ecm1,Fetub,Hp,Kng1,Ltf,Pebp1,Rnh1,Serpinb1a,Serpinb6a,Serpinc1,Serpine1,Serpine2,Serpinf1,Serping1,Serpinh1,Sfn,Tfpi,Tfpi2,Tgfb2,Thbs1,Timp1,Timp2,Timp3,Vtn
GO:0006457	protein folding	17	153	1.19e-08	B2m,Calr,Clu,Crtap,Dnajb11,Hsp90aa1,Hsp90ab1,Hsp90b1,Hspa8,Hspd1,Hsph1,Mesdc2,Pdia3,Pdia4,Pdia6,Ppia,Prdx4
GO:0001817	regulation of cytokine production	32	592	1.45e-08	Anxa1,Anxa4,Apoa1,Arg1,B2m,C3,Ccl2,Clu,Ddt,Fbln1,Fn1,Hmgb1,Hsp90ab1,Hspd1,Il1r2,Isg15,Kars,Lgals9,Lpl,Ltf,Lum,Mif,Mmp12,Pf4,Postn,Psg22,Sema7a,Serpine1,Sod1,Srgn,Tgfb2,Thbs1
GO:0072359	circulatory system development	40	889	1.59e-08	Aimp1,Angpt2,Anpep,Anxa2,Apoe,B4galt1,Calr,Ccl2,Col1a1,Col1a2,Col3a1,Col4a1,Col4a2,Col5a1,Cpe,Ctgf,D17Wsu104e,Dag1,Ecm1,Fbn1,Flt1,Fn1,Itgb1,Lama1,Lox,Loxl2,Lrp1,Mfge8,Mmp2,Plau,Plg,Prcp,Psg22,Rbp4,Sema3e,Sparc,Sri,Tgfb2,Tgfbi,Thbs1
GO:0048646	anatomical structure formation involved in morphogenesis	40	890	1.63e-08	Actg1,Ada,Aimp1,Angpt2,Anpep,Anxa2,B4galt1,Ccl2,Cd9,Cfl1,Col1a1,Col4a1,Col4a2,Col6a1,Ctgf,D17Wsu104e,Dag1,Ecm1,Flt1,Fn1,Gpc1,Htra1,Inhba,Itgb1,Loxl2,Mfge8,Mmp2,Pfn1,Plau,Prcp,Prkaca,Psg22,Rbp4,Sema3e,Serpine1,Tgfb2,Tgfbi,Tgm2,Thbs1,Vtn
GO:0019725	cellular homeostasis	37	777	1.69e-08	Aldoa,Anxa6,Anxa7,Apoe,C1qtnf1,Ccl2,Ckb,Clstn1,Cp,Dbi,Fth1,Ftl1,Gsto1,Hexb,Hmgb1,Ide,Itgb1,Itgb3,Kng1,Lamp2,Lgals1,Nucb2,Pdia3,Pdia4,Pdia6,Plaa,Plg,Ppt1,Prdx4,Prkaca,Qsox1,Serpinf1,Sod1,Sri,Tfrc,Tgm2,Tmem165
GO:1901698	response to nitrogen compound	42	971	1.73e-08	Ada,Alad,Anxa1,Anxa5,Aoc1,Arg1,Bag6,Cat,Ccl2,Ccna2,Cd9,Cfl1,Col1a1,Col1a2,Col3a1,Col4a1,Col5a2,Col6a1,Ctgf,Dag1,Fabp3,Fbn1,Ggh,Gsn,Gstm2,Hsp90ab1,Hsp90b1,Hspa5,Hspd1,Igf2,Itgb1,Itgb3,Lgmn,Lpl,Mmp2,Pebp1,Pkm,Prss2,Rbp4,Sod1,Sparc,Thbs1
GO:0002688	regulation of leukocyte chemotaxis	15	116	1.87e-08	Adam10,Calr,Ccl2,Ccl7,Csf1,Ddt,Hmgb1,Kars,Lgmn,Mif,Pf4,Pla2g7,Rarres2,Serpine1,Thbs1
GO:0033993	response to lipid	38	825	2.33e-08	Alad,Anxa1,Arg1,Calr,Cat,Ccl2,Ccna2,Col1a1,Cst3,Ctgf,Ctsl,Dag1,Dcn,Fabp3,Glb1,Grn,Hmgb1,Hspd1,Igf2r,Igfbp2,Inhba,Krt13,Lgals9,Lox,Mmp2,Pdia3,Pebp1,Pf4,Plaa,Postn,Rbp4,Serpine1,Serpinf1,Sparc,Tfpi,Tgfb2,Tnc,Tnfrsf11b
GO:0009968	negative regulation of signal transduction	46	1147	2.46e-08	Ada,Ahsg,Apoa1,Apoe,Arg1,Bgn,Calr,Clu,Dag1,Dcn,Ecm1,Fbln1,Fbn1,Gcg,Glg1,Gpc1,Gsto1,Hspa5,Hsph1,Htra1,Htra3,Hyou1,Il1r2,Itgb1,Lgals3,Lgmn,Lrp1,Lrpap1,Ltf,Mif,Mmp12,Nucb2,Pebp1,Pf4,Prkaca,Serpine1,Serpine2,Sri,Tgfb2,Thbs1,Timp2,Timp3,Tpt1,Vasn,Xdh,Ybx1
GO:1901575	organic substance catabolic process	49	1276	2.6e-08	Ada,Aldoa,Anpep,Anxa2,Apoa1,Apoe,Arg1,Bag6,Chil3,Cpe,Ctsa,Ctsb,Ctsd,Ctsk,Ctsl,Ctss,Ctsz,Dnase1l3,Glb1,Gm2a,Gpc1,Hexa,Hexb,Hsp90b1,Hspa5,Hspa8,Ide,Isg15,Lamp2,Lgmn,Lpl,Lyz1,Lyz2,Manba,Napsa,Pcyox1,Pdcd6ip,Pga5,Pkm,Pla2g7,Plaa,Plbd2,Plg,Pnp,Ppt1,Rnpep,Scpep1,Tpp1,Xdh
GO:0008152	metabolic process	172	8164	3.23e-08	Ada,Adam10,Aebp1,Afp,Aga,Aimp1,Alad,Aldoa,Anpep,Anxa1,Anxa2,Anxa7,Aoc1,Apoa1,Apoa1bp,Apoe,Arg1,Asah1,B4galt1,Bag6,Bgn,Bmp1,C1qa,C1qc,C3,C4b,Cat,Ccna2,Cd9,Cfl1,Chil3,Ckb,Col1a1,Col3a1,Col4a2,Col5a1,Cp,Cpe,Crtap,Ctgf,Ctsa,Ctsb,Ctsd,Ctsk,Ctsl,Ctss,Ctsz,Dag1,Dbi,Dcn,Ddt,Dnajb11,Dnase1l3,Dpp7,Endod1,F13a1,Fabp3,Fabp5,Fau,Fbln1,Fbn1,Flt1,Fn1,Fth1,Galns,Gars,Ggh,Glb1,Gm2a,Gns,Gpc1,Gpx3,Gsn,Gstm1,Gstm2,G…
GO:0002687	positive regulation of leukocyte migration	16	143	3.34e-08	Adam10,Calr,Ccl2,Ccl7,Csf1,Hmgb1,Itgb3,Kars,Lgals3,Lgals9,Lgmn,Pf4,Pla2g7,Rarres2,Serpine1,Thbs1
GO:0051235	maintenance of location	16	144	3.64e-08	Alb,Apoa1,Apoe,Dag1,Fbn1,Fth1,Ftl1,Gm2a,Gsn,Hexa,Hexb,Hspa5,Lgals9,Pfn1,Srgn,Sri
GO:1902533	positive regulation of intracellular signal transduction	40	927	4.72e-08	Ada,Apoa1,C1qtnf1,C3,Calr,Cat,Ccl2,Ccl7,Clu,Col3a1,Csf1,Ctgf,D17Wsu104e,Dcn,Ddt,Flt1,Gcg,Gsto1,Hmgb1,Hsp90aa1,Hsp90ab1,Igf2,Igfbp4,Itgb1,Itgb3,Kars,Ltf,Mif,Pebp1,Pf4,Psap,S100a9,Sct,Sema7a,Sod1,Tgfb2,Tgm2,Thbs1,Timp2,Xdh
GO:0007565	female pregnancy	17	170	4.78e-08	A2m,Angpt2,Arg1,Ccl2,Cst3,Ctsb,Ctsl,Fbln1,Grn,Igfbp2,Itgb3,Lamb1,Lgals9,Mmp2,Nampt,Psg22,Sod1
GO:0032963	collagen metabolic process	10	40	5.11e-08	Arg1,Col1a1,Col5a1,Ctsb,Ctsk,Ctss,Mmp2,Plod3,Prss2,Serpinh1
GO:0050920	regulation of chemotaxis	18	195	5.11e-08	Adam10,Angpt2,Calr,Ccl2,Ccl7,Csf1,Ddt,Fn1,Hmgb1,Kars,Lgmn,Mif,Pf4,Pla2g7,Rarres2,Sema3f,Serpine1,Thbs1
GO:0001101	response to acid chemical	23	334	5.89e-08	Alad,Arg1,Cat,Ccl2,Cd9,Cfl1,Col1a1,Col1a2,Col3a1,Col4a1,Col5a2,Col6a1,Ctgf,Fabp3,Gsn,Igf2r,Igfbp2,Krt13,Mmp2,Rbp4,Serpinf1,Sparc,Tnc
GO:0007584	response to nutrient	18	199	6.76e-08	Ada,Alad,Arg1,Cat,Ccl2,Col1a1,Gsn,Hsp90b1,Hspd1,Igfbp2,Pdia3,Postn,Prss2,Serpinc1,Sod1,Sparc,Tnc,Tnfrsf11b
GO:0043067	regulation of programmed cell death	53	1495	6.9e-08	Ada,Alb,Anxa1,Anxa5,Apoe,B4galt1,Bag6,Cat,Clu,Cst3,Ctgf,Ctsz,D17Wsu104e,Fn1,Gcg,Gsn,Hmgb1,Hsp90ab1,Hsp90b1,Hspa4,Hspa5,Hspa8,Hspd1,Hsph1,Hyou1,Igf2r,Inhba,Itgb1,Lgals3,Lgmn,Lifr,Lrp1,Ltf,Mif,Mmp2,Pdia3,Pf4,Pnp,Ppt1,S100a9,Sct,Serpine1,Sfn,Sod1,Tgfb2,Tgm2,Thbs1,Timp1,Timp3,Tnfrsf11b,Tpt1,Xdh,Ybx1
GO:0040011	locomotion	43	1065	7.19e-08	Aimp1,Anxa1,Apoa1,B4galt1,Cap1,Ccl2,Ccl7,Cd47,Cfl1,Col5a1,Ctgf,Dag1,Flt1,Fn1,Hexb,Hmgb1,Hsp90aa1,Ist1,Itgb1,Itgb3,Lama2,Lama5,Lamb1,Lamb2,Lamc1,Lgals3,Lgals9,Loxl2,Mif,Mmp12,Mmp2,Pf4,Plau,Plg,Pltp,Rarres2,S100a9,Sema3e,Sema3f,Sema7a,Tgfb2,Thbs1,Vtn
GO:2000181	negative regulation of blood vessel morphogenesis	14	110	7.72e-08	Angpt2,Ccl2,Col4a2,Dcn,Pf4,Plg,Sema3e,Serpine1,Serpinf1,Sparc,Tgfb2,Thbs1,Thbs2,Xdh
GO:0002690	positive regulation of leukocyte chemotaxis	13	93	1.01e-07	Adam10,Calr,Ccl2,Ccl7,Csf1,Hmgb1,Kars,Lgmn,Pf4,Pla2g7,Rarres2,Serpine1,Thbs1
GO:0022008	neurogenesis	56	1650	1.01e-07	Anxa1,Apoa1,Apoe,B2m,Calr,Ccl2,Cd9,Cfl1,Clu,Col3a1,Csf1,Ctsz,Dag1,Dbi,Dnajb11,Fn1,Gpc1,Grn,Gsn,H2-D1,H2-K1,Hexa,Hexb,Hsp90aa1,Hsp90ab1,Hspa5,Inhba,Ist1,Itgb1,Lama1,Lama2,Lamb1,Lamb2,Lamc1,Lgals1,Lifr,Lrp1,Man2a1,Manf,Mif,Mmp2,Plaa,Postn,Ppia,Prkcsh,S100a9,Scarb2,Sema3f,Sema7a,Serpine2,Serpinf1,Sod1,Tgfb2,Timp2,Tnc,Vtn
GO:0007568	aging	20	259	1.07e-07	Ada,Apoe,Arg1,Calr,Cat,Ccl2,Col4a2,Ctgf,Ctsl,Dag1,Dcn,Gsn,Ide,Igfbp2,Mif,Mmp2,Pebp1,Serpine1,Serpinf1,Sod1
GO:0046677	response to antibiotic	22	317	1.11e-07	Ada,Alad,Anxa1,Aoc1,Arg1,Cat,Ccl2,Ccl7,Cfl1,Col1a1,Cst3,Ggh,Gsn,Hp,Hsp90aa1,Hspa5,Hspd1,Mmp2,Pebp1,Sod1,Sparc,Tnc
GO:0042981	regulation of apoptotic process	52	1476	1.18e-07	Ada,Alb,Anxa1,Anxa5,Apoe,B4galt1,Bag6,Cat,Clu,Ctgf,Ctsz,D17Wsu104e,Fn1,Gcg,Gsn,Hmgb1,Hsp90ab1,Hsp90b1,Hspa4,Hspa5,Hspa8,Hspd1,Hsph1,Hyou1,Igf2r,Inhba,Itgb1,Lgals3,Lgmn,Lifr,Lrp1,Ltf,Mif,Mmp2,Pdia3,Pf4,Pnp,Ppt1,S100a9,Sct,Serpine1,Sfn,Sod1,Tgfb2,Tgm2,Thbs1,Timp1,Timp3,Tnfrsf11b,Tpt1,Xdh,Ybx1
GO:0048878	chemical homeostasis	41	1002	1.18e-07	Anxa6,Anxa7,Apoa1,Apoe,B2m,C1qtnf1,Ccl2,Ckb,Clstn1,Cp,Dbi,Dcn,Fabp3,Fabp5,Fbn1,Fth1,Ftl1,Gsto1,Hexb,Hmgb1,Itgb1,Itgb3,Kng1,Krt1,Lgals1,Lpl,Ltf,Napsa,Npc2,Nucb2,Ppt1,Prcp,Prkaca,Rbp4,Serpinf1,Sfn,Sod1,Sri,Tfrc,Tgm2,Tmem165
GO:0031341	regulation of cell killing	12	77	1.32e-07	Arg1,B2m,Ccl2,Dnase1l3,H2-D1,H2-K1,Hsp90ab1,Hspa8,Igf2,Lamp1,Lgals9,Pnp
GO:0044419	interspecies interaction between organisms	19	237	1.45e-07	Alb,Anxa2,Apoe,Ccl2,Cfl1,Ctsb,Dag1,Fn1,Hist1h2bk,Hsp90ab1,Hspa8,Hspd1,Ist1,Itgb3,Ltf,Pdcd6ip,Pf4,Plg,S100a9
GO:0010811	positive regulation of cell-substrate adhesion	14	117	1.51e-07	Apoa1,Calr,Cfl1,Csf1,Dag1,Fbln1,Fbln2,Fn1,Itgb1,Itgb3,Nid1,S100a10,Thbs1,Vtn
GO:0010648	negative regulation of cell communication	47	1269	1.6e-07	Ada,Ahsg,Anxa5,Apoa1,Apoe,Arg1,Bgn,Calr,Clu,Dag1,Dcn,Ecm1,Fbln1,Fbn1,Gcg,Glg1,Gpc1,Gsto1,Hspa5,Hsph1,Htra1,Htra3,Hyou1,Il1r2,Itgb1,Lgals3,Lgmn,Lrp1,Lrpap1,Ltf,Mif,Mmp12,Nucb2,Pebp1,Pf4,Prkaca,Serpine1,Serpine2,Sri,Tgfb2,Thbs1,Timp2,Timp3,Tpt1,Vasn,Xdh,Ybx1
GO:0023057	negative regulation of signaling	47	1271	1.67e-07	Ada,Ahsg,Anxa5,Apoa1,Apoe,Arg1,Bgn,Calr,Clu,Dag1,Dcn,Ecm1,Fbln1,Fbn1,Gcg,Glg1,Gpc1,Gsto1,Hspa5,Hsph1,Htra1,Htra3,Hyou1,Il1r2,Itgb1,Lgals3,Lgmn,Lrp1,Lrpap1,Ltf,Mif,Mmp12,Nucb2,Pebp1,Pf4,Prkaca,Serpine1,Serpine2,Sri,Tgfb2,Thbs1,Timp2,Timp3,Tpt1,Vasn,Xdh,Ybx1
GO:0001910	regulation of leukocyte mediated cytotoxicity	11	62	1.69e-07	Arg1,B2m,Ccl2,Dnase1l3,H2-D1,H2-K1,Hspa8,Igf2,Lamp1,Lgals9,Pnp
GO:0090087	regulation of peptide transport	33	703	1.82e-07	Aimp1,Anxa1,Anxa4,Anxa5,Apoa1,Ccl2,Fbln1,Fn1,Gcg,Hmgb1,Hsp90aa1,Hsp90ab1,Hspd1,Il1r2,Kars,Lgals9,Lpl,Lrp1,Mif,Mmp12,Nucb1,Nucb2,Postn,Ppia,Prkaca,Psg22,Rbp4,S100a9,Sct,Sfn,Srgn,Sri,Tgfb2
GO:0051271	negative regulation of cellular component movement	20	272	2.19e-07	Ada,Angpt2,Apoe,Arhgdia,Calr,Cd9,Cfl1,Col3a1,Dag1,Dcn,Ddt,Fbln1,Hmgb1,Lrp1,Mif,Sema3f,Serpine1,Serpinf1,Thbs1,Timp1
GO:1902531	regulation of intracellular signal transduction	54	1599	2.21e-07	Ada,Apoa1,Apoe,Arhgdia,Bgn,C1qtnf1,C3,Calr,Cat,Ccl2,Ccl7,Clu,Col3a1,Csf1,Ctgf,D17Wsu104e,Dag1,Dcn,Ddt,Fbln1,Flt1,Fn1,Gcg,Gsto1,Hmgb1,Hsp90aa1,Hsp90ab1,Hsph1,Hyou1,Igf2,Igfbp4,Inhba,Itgb1,Itgb3,Kars,Ltf,Mif,Nucb2,Pebp1,Pf4,Psap,S100a9,Sct,Sema7a,Serpine2,Sod1,Sri,Tgfb2,Tgm2,Thbs1,Timp2,Timp3,Tpt1,Xdh
GO:0071675	regulation of mononuclear cell migration	10	49	2.48e-07	Ccl2,Csf1,Hmgb1,Kars,Lgals3,Lgmn,Pla2g7,Rarres2,Serpine1,Thbs1
GO:0061844	antimicrobial humoral immune response mediated by antimicrobial peptide	9	36	2.96e-07	Ccl2,Fau,Hist1h2be,Hist1h2bg,Hist1h2bj,Hist1h2bk,Ltf,Pf4,S100a9
GO:0043900	regulation of multi-organism process	23	369	3.05e-07	Ada,Anxa2,Apoe,Arg1,B4galt1,Calr,Cfl1,Fbln1,Gsn,Hspa8,Htra1,Inhba,Isg15,Lgals1,Lgals9,Ltf,Mif,Mmp12,Pfn1,Plau,Ppia,Prdx4,Timp1
GO:0044703	multi-organism reproductive process	38	919	3.23e-07	A2m,Afp,Aldoa,Angpt2,Arg1,B4galt1,Bag6,Calr,Ccl2,Cd9,Crtap,Cst3,Ctsb,Ctsl,Fbln1,Fetub,Grn,Hexa,Hexb,Igf2r,Igfbp2,Itgb1,Itgb3,Lamb1,Lamp1,Lgals9,Mfge8,Mif,Mmp2,Nampt,Pebp1,Prdx4,Prkaca,Psg22,Rbp4,Serpine2,Sod1,Tpt1
GO:0050678	regulation of epithelial cell proliferation	22	340	3.36e-07	Aimp1,Apoe,Arg1,B4galt1,Ccl2,Ctsl,D17Wsu104e,Ecm1,Flt1,Grn,Hmgb1,Htra1,Igf2,Itgb3,Mmp12,Plau,Serpinf1,Sfn,Sparc,Tgfb2,Thbs1,Xdh
GO:0018149	peptide cross-linking	9	37	3.57e-07	Anxa1,Bgn,Col3a1,Dcn,F13a1,Fn1,Krt1,Tgm2,Thbs1
GO:0016525	negative regulation of angiogenesis	13	107	4.19e-07	Angpt2,Ccl2,Col4a2,Dcn,Pf4,Plg,Sema3e,Serpine1,Serpinf1,Sparc,Tgfb2,Thbs1,Thbs2
GO:0071704	organic substance metabolic process	161	7733	4.75e-07	Ada,Adam10,Aebp1,Afp,Aga,Aimp1,Alad,Aldoa,Anpep,Anxa1,Anxa2,Aoc1,Apoa1,Apoa1bp,Apoe,Arg1,Asah1,B4galt1,Bag6,Bgn,Bmp1,C1qa,C1qc,C3,C4b,Cat,Ccna2,Cd9,Cfl1,Chil3,Col3a1,Col4a2,Col5a1,Cpe,Crtap,Ctgf,Ctsa,Ctsb,Ctsd,Ctsk,Ctsl,Ctss,Ctsz,Dag1,Dbi,Dcn,Ddt,Dnajb11,Dnase1l3,Dpp7,Endod1,F13a1,Fabp3,Fabp5,Fau,Fbln1,Fbn1,Flt1,Fn1,Gars,Ggh,Glb1,Gm2a,Gns,Gpc1,Gpx3,Gsn,Gstm1,Gstm2,Gsto1,Gusb,Hdgf,Hdlbp,Hexa,Hexb,…
GO:0002791	regulation of peptide secretion	26	479	4.79e-07	Aimp1,Anxa1,Anxa4,Anxa5,Apoa1,Fbln1,Fn1,Gcg,Hmgb1,Hspd1,Il1r2,Kars,Lgals9,Lpl,Mif,Mmp12,Nucb2,Postn,Ppia,Psg22,Rbp4,S100a9,Sct,Srgn,Sri,Tgfb2
GO:0044093	positive regulation of molecular function	53	1593	4.79e-07	Anxa2,Apoa1,Apoe,Arhgdia,B2m,Cat,Ccl2,Ccl7,Cfl1,Clu,Csf1,Ctgf,Ctss,Dag1,Dnajb11,Fbln1,Fbn1,Flt1,Fn1,Gcg,Gm2a,Gsn,Gsto1,Hmgb1,Hsp90aa1,Hsp90ab1,Hspa4,Hspa8,Hspd1,Hsph1,Igf2,Itgb1,Itgb3,Kars,Lgals9,Lgmn,Lrp1,Ltf,Mif,Ncstn,Pcolce,Pfn1,Plaa,Psap,S100a10,S100a9,Sod1,Tbc1d15,Tgfb2,Thbs1,Timp2,Vtn,Xdh
GO:0019730	antimicrobial humoral response	10	54	5.35e-07	Ccl2,Fau,Hist1h2be,Hist1h2bg,Hist1h2bj,Hist1h2bk,Ltf,Pf4,Rarres2,S100a9
GO:0032270	positive regulation of cellular protein metabolic process	50	1462	5.48e-07	Anxa2,Apoe,Bag6,C1qtnf1,C3,Ccl2,Ccl7,Cfl1,Clu,Csf1,Ctgf,D17Wsu104e,Dag1,Ddt,Fbln1,Fbn1,Flt1,Fn1,Gcg,Gsn,Hmgb1,Hsp90aa1,Hsp90ab1,Hspa5,Hspa8,Hspd1,Hsph1,Igf2,Igfbp4,Inhba,Ist1,Itgb1,Itgb3,Kars,Lgals9,Lgmn,Lrp1,Ltf,Mif,Pcolce,Psap,Rarres2,S100a9,Sema7a,Sod1,Tgfb2,Thbs1,Timp2,Vtn,Xdh
GO:0050707	regulation of cytokine secretion	16	181	6.01e-07	Anxa1,Anxa4,Apoa1,Fbln1,Fn1,Hmgb1,Hspd1,Il1r2,Kars,Lgals9,Lpl,Mif,Mmp12,Postn,Psg22,Srgn
GO:0072376	protein activation cascade	10	55	6.16e-07	C1qa,C1qc,C3,C4b,F13a1,Fbln1,Krt1,Masp1,Prcp,Serping1
GO:0009967	positive regulation of signal transduction	49	1433	7.66e-07	Ada,Apoa1,C1qtnf1,C3,Calr,Cat,Ccl2,Ccl7,Cfl1,Clu,Col1a1,Col3a1,Csf1,Ctgf,D17Wsu104e,Dcn,Ddt,Fabp5,Flt1,Gcg,Gsn,Gsto1,Hmgb1,Hsp90aa1,Hsp90ab1,Igf2,Igfbp4,Inhba,Itgb1,Itgb3,Kars,Lgals9,Ltf,Mif,Mmp12,Pdia3,Pebp1,Pf4,Psap,S100a9,Sct,Sema7a,Sod1,Tgfb2,Tgm2,Thbs1,Timp2,Timp3,Xdh
GO:0060627	regulation of vesicle-mediated transport	26	492	7.71e-07	Ahsg,Anxa1,Anxa2,Apoe,B2m,C3,Calr,Ccl2,Cd47,Clu,Hmgb1,Hspa8,Itgb1,Lamp1,Lgals3,Lgals9,Lman2,Lrp1,Lrpap1,Mfge8,Pdcd6ip,Ppt1,Pros1,Serpine1,Tbc1d15,Vtn
GO:0006897	endocytosis	24	424	7.79e-07	Anxa1,Anxa11,Apoe,C3,Cap1,Cd47,Cd9,Grn,Gsn,Hmgb1,Itgb1,Itgb3,Lgals3bp,Loxl2,Lrp1,Mesdc2,Mfge8,Pdia6,Ppt1,Scarb2,Tfrc,Tgm2,Thbs1,Vtn
GO:0048771	tissue remodeling	13	115	8.68e-07	Angpt2,Anxa1,Arg1,Bgn,Ctsk,Ctss,Hmgb1,Mmp2,Plg,Tgfb2,Tgm2,Timp1,Tpp1
GO:0048732	gland development	25	461	8.77e-07	Ada,Anxa1,Apoa1,Arg1,B4galt1,Csf1,Cst3,Dag1,Hp,Igf2,Igf2r,Lama1,Lama5,Man2a1,Mmp2,Pkm,Prkcsh,Psap,Serpinc1,Serpine2,Tgfb2,Tgm2,Tnc,Vtn,Xdh
GO:0016477	cell migration	33	758	9.14e-07	Aimp1,Anxa1,Apoa1,B4galt1,Cap1,Ccl2,Ccl7,Cd47,Cfl1,Col5a1,Ctgf,Flt1,Fn1,Hexb,Hmgb1,Hsp90aa1,Itgb1,Itgb3,Lama5,Lamb1,Lamc1,Lgals3,Loxl2,Mmp12,Mmp2,Pf4,Plau,Plg,S100a9,Sema3f,Tgfb2,Thbs1,Vtn
GO:0045087	innate immune response	27	534	9.66e-07	Actg1,Anxa1,Arg1,C1qa,C1qc,C3,C4b,Capg,Ccl2,Ccl7,Csf1,Fau,Gsn,Hist1h2be,Hist1h2bg,Hist1h2bj,Hist1h2bk,Hmgb1,Isg15,Krt1,Lgals3,Ltf,Masp1,Mif,Rarres2,S100a9,Serping1
GO:0043066	negative regulation of apoptotic process	36	884	1.06e-06	Ada,Alb,Apoe,Bag6,Cat,Clu,D17Wsu104e,Fn1,Gcg,Hsp90ab1,Hsp90b1,Hspa4,Hspa5,Hspa8,Hspd1,Hsph1,Hyou1,Itgb1,Lgals3,Lgmn,Lifr,Lrp1,Ltf,Mif,Pf4,Pnp,Ppt1,Sct,Serpine1,Sfn,Sod1,Tgfb2,Thbs1,Timp1,Tpt1,Ybx1
GO:0030163	protein catabolic process	27	537	1.07e-06	Anxa2,Apoe,Bag6,Ctsa,Ctsb,Ctsd,Ctsk,Ctsl,Ctss,Ctsz,Gpc1,Hsp90b1,Hspa5,Hspa8,Ide,Isg15,Lamp2,Lgmn,Manba,Napsa,Pcyox1,Pdcd6ip,Pga5,Plaa,Plg,Ppt1,Scpep1
GO:0097237	cellular response to toxic substance	16	190	1.07e-06	Anxa1,Apoe,Arg1,Cat,Ccl7,Cfl1,Cst3,Gpx3,Gstm2,Gsto1,Hba-a1,Hp,Prdx4,Pxdn,S100a9,Sod1
GO:0042063	gliogenesis	17	217	1.08e-06	Anxa1,Ccl2,Cd9,Clu,Dag1,Dbi,Fn1,Gpc1,Gsn,Hexb,Lama2,Lamb1,Lamb2,S100a9,Sod1,Tgfb2,Vtn
GO:0001932	regulation of protein phosphorylation	47	1362	1.11e-06	Ahsg,Anxa2,Apoa1,Apoe,Bgn,C1qtnf1,C3,Ccl2,Ccl7,Clu,Csf1,Ctgf,D17Wsu104e,Dag1,Dcn,Ddt,Fbln1,Fbn1,Flt1,Fn1,Gcg,Hmgb1,Hsp90aa1,Hsp90ab1,Hspa4,Hsph1,Igf2,Igfbp4,Inhba,Itgb1,Itgb3,Kars,Lgals9,Ltf,Mif,Pebp1,Psap,Rarres2,Sema7a,Sfn,Sod1,Tgfb2,Thbs1,Timp2,Timp3,Vtn,Xdh
GO:0006909	phagocytosis	13	118	1.11e-06	Anxa1,Anxa11,C3,Cd47,Gsn,Hmgb1,Itgb3,Lrp1,Mesdc2,Mfge8,Pdia6,Tgm2,Thbs1
GO:0009892	negative regulation of metabolic process	72	2584	1.12e-06	A2m,Aebp1,Ahsg,Alad,Anxa2,Anxa7,Apoe,Bag6,Bgn,C3,C4b,Calr,Clu,Crtap,Cst3,Cstb,Ctgf,Ctsa,Ctsz,Dag1,Dbi,Dcn,Ecm1,Fbln1,Fetub,Glg1,Hdgf,Hmgb1,Hp,Hsp90ab1,Hspa4,Hspa8,Hspd1,Hsph1,Ide,Igf2,Il1r2,Isg15,Itgb3,Itm2b,Kng1,Lgals9,Lgmn,Loxl2,Lrpap1,Ltf,Mif,Mmp12,Pebp1,Pf4,Plaa,Qsox1,Serpinb1a,Serpinb6a,Serpinc1,Serpine1,Serpine2,Serpinf1,Serping1,Serpinh1,Sfn,Sod1,Tfpi,Tfpi2,Tgfb2,Thbs1,Timp1,Timp2,Timp3,Vt…
GO:0050921	positive regulation of chemotaxis	14	142	1.2e-06	Adam10,Calr,Ccl2,Ccl7,Csf1,Fn1,Hmgb1,Kars,Lgmn,Pf4,Pla2g7,Rarres2,Serpine1,Thbs1
GO:0070482	response to oxygen levels	20	307	1.24e-06	Ada,Alad,Angpt2,Cat,Ccl2,Ccna2,Col1a1,Cst3,Ctgf,Flt1,Hsp90b1,Hspd1,Hyou1,Loxl2,Mmp2,Plau,Plod1,Postn,Tgfb2,Vasn
GO:0043085	positive regulation of catalytic activity	44	1239	1.4e-06	Apoa1,Apoe,Arhgdia,Ccl2,Ccl7,Clu,Csf1,Ctgf,Dag1,Dnajb11,Fbln1,Fbn1,Flt1,Fn1,Gcg,Gm2a,Gsn,Hmgb1,Hsp90aa1,Hsp90ab1,Hspa8,Hspd1,Hsph1,Igf2,Itgb1,Itgb3,Kars,Lgals9,Lgmn,Ltf,Mif,Ncstn,Pcolce,Pfn1,Plaa,Psap,S100a10,S100a9,Sod1,Tbc1d15,Tgfb2,Thbs1,Timp2,Xdh
GO:0006810	transport	83	3187	1.45e-06	Ada,Adam10,Anxa1,Anxa11,Anxa2,Anxa5,Anxa6,Aoc1,Apoa1,Apoe,B2m,C3,Calr,Cap1,Cd47,Cd9,Cfl1,Clic1,Clu,Col1a1,Copa,Cp,Ctgf,Fabp3,Fth1,Ftl1,Gm2a,Grn,Gsn,Hba-a1,Hdlbp,Hmgb1,Hsp90aa1,Hsp90b1,Hspa4,Hspa5,Hspa8,Hspd1,Hyou1,Igf2r,Inhba,Ist1,Itgb1,Itgb3,Lamp1,Lamp2,Lgals3bp,Lman1,Lman2,Loxl2,Lrp1,Lrpap1,Ltf,M6pr,Mcfd2,Mesdc2,Mfge8,Mmp12,Npc2,Pcyox1,Pdcd6ip,Pdia6,Pltp,Ppt1,Psap,Rbp4,Rpsa,S100a10,S100a6,Scarb…
GO:0070613	regulation of protein processing	11	80	1.5e-06	A2m,C3,Ctsz,Glg1,Gsn,Il1r2,Prkaca,Serpine1,Serpine2,Serping1,Thbs1
GO:0002699	positive regulation of immune effector process	16	196	1.53e-06	Anxa1,Arg1,B2m,C3,Ccl2,H2-D1,H2-K1,Hspa8,Hspd1,Kars,Lamp1,Mif,Pnp,Rbp4,Sema7a,Tfrc
GO:2000146	negative regulation of cell motility	18	254	1.73e-06	Ada,Angpt2,Apoe,Arhgdia,Calr,Cfl1,Col3a1,Dag1,Dcn,Ddt,Fbln1,Hmgb1,Lrp1,Mif,Serpine1,Serpinf1,Thbs1,Timp1
GO:0035821	modification of morphology or physiology of other organism	12	102	1.79e-06	Alb,Anxa2,Apoe,Ccl2,Cfl1,Dag1,Hist1h2bk,Hspa8,Ltf,Pf4,Plg,S100a9
GO:0033273	response to vitamin	11	82	1.85e-06	Ada,Alad,Arg1,Cat,Ccl2,Col1a1,Gsn,Pdia3,Postn,Sparc,Tnc
GO:0001936	regulation of endothelial cell proliferation	13	125	1.93e-06	Aimp1,Apoe,Arg1,Ccl2,D17Wsu104e,Ecm1,Flt1,Hmgb1,Igf2,Itgb3,Sparc,Thbs1,Xdh
GO:0050865	regulation of cell activation	26	520	1.96e-06	Ada,Anxa1,Apoe,Arg1,C1qtnf1,Ccl2,Cd47,Cd9,Ctgf,Gsn,Hmgb1,Hsp90aa1,Hspd1,Hsph1,Igf2,Igfbp2,Kars,Lamp1,Lgals1,Lgals3,Lgals9,Mif,Pnp,Serpine2,Tfrc,Thbs1
GO:0031589	cell-substrate adhesion	14	149	1.97e-06	Col3a1,Ctgf,Dag1,Epdr1,Fn1,Itgb1,Itgb3,Lama5,Lamb1,Lamc1,Msln,Nid1,Nid2,Vtn
GO:0043408	regulation of MAPK cascade	31	709	1.99e-06	Apoe,C1qtnf1,C3,Ccl2,Ccl7,Ctgf,D17Wsu104e,Dag1,Ddt,Fbln1,Flt1,Fn1,Gcg,Hmgb1,Hsph1,Igf2,Igfbp4,Inhba,Itgb1,Itgb3,Kars,Mif,Pebp1,Psap,Sema7a,Sod1,Tgfb2,Thbs1,Timp2,Timp3,Xdh
GO:0051046	regulation of secretion	33	789	2.02e-06	Ada,Aimp1,Anpep,Anxa1,Anxa4,Anxa5,Apoa1,C1qtnf1,Fbln1,Fn1,Gcg,Hmgb1,Hspd1,Il1r2,Inhba,Kars,Lamp1,Lgals3,Lgals9,Lpl,Mif,Mmp12,Nucb2,Pdcd6ip,Postn,Ppia,Psg22,Rbp4,S100a9,Sct,Srgn,Sri,Tgfb2
GO:1990748	cellular detoxification	11	83	2.02e-06	Apoe,Cat,Gpx3,Gstm2,Gsto1,Hba-a1,Hp,Prdx4,Pxdn,S100a9,Sod1
GO:0036293	response to decreased oxygen levels	19	288	2.08e-06	Ada,Alad,Angpt2,Cat,Ccl2,Ccna2,Cst3,Ctgf,Flt1,Hsp90b1,Hspd1,Hyou1,Loxl2,Mmp2,Plau,Plod1,Postn,Tgfb2,Vasn
GO:0040013	negative regulation of locomotion	19	288	2.08e-06	Ada,Angpt2,Apoe,Arhgdia,Calr,Cfl1,Col3a1,Dag1,Dcn,Ddt,Fbln1,Hmgb1,Lrp1,Mif,Sema3f,Serpine1,Serpinf1,Thbs1,Timp1
GO:0010605	negative regulation of macromolecule metabolic process	67	2373	2.11e-06	A2m,Aebp1,Ahsg,Alad,Anxa2,Anxa7,Apoe,Bag6,Bgn,C3,C4b,Calr,Clu,Crtap,Cst3,Cstb,Ctgf,Ctsa,Ctsz,Dag1,Dcn,Ecm1,Fbln1,Fetub,Glg1,Hdgf,Hmgb1,Hsp90ab1,Hspa4,Hspa8,Hsph1,Ide,Igf2,Il1r2,Isg15,Itgb3,Itm2b,Kng1,Lgals9,Lgmn,Loxl2,Lrpap1,Ltf,Mif,Mmp12,Pebp1,Pf4,Plaa,Serpinb1a,Serpinb6a,Serpinc1,Serpine1,Serpine2,Serpinf1,Serping1,Serpinh1,Sfn,Tfpi,Tfpi2,Tgfb2,Thbs1,Timp1,Timp2,Timp3,Vtn,Xdh,Ybx1
GO:0031323	regulation of cellular metabolic process	119	5293	2.36e-06	A2m,Aebp1,Ahsg,Alad,Anxa1,Anxa2,Anxa4,Apoa1,Apoe,Bag6,Bgn,C1qtnf1,C3,C4b,Calr,Cat,Ccl2,Ccl7,Ccna2,Cfl1,Clu,Col1a1,Creg1,Crtap,Csf1,Cst3,Cstb,Ctgf,Ctsa,Ctsz,D17Wsu104e,Dag1,Dbi,Dcn,Ddt,Ecm1,Fabp3,Fabp5,Fbln1,Fbn1,Fetub,Flt1,Fn1,Gcg,Glg1,Gsn,Hdgf,Hexb,Hmgb1,Hp,Hsp90aa1,Hsp90ab1,Hsp90b1,Hspa4,Hspa5,Hspa8,Hspd1,Hsph1,Htra1,Htra3,Ide,Igf2,Igfbp4,Il1r2,Inhba,Isg15,Ist1,Itgb1,Itgb3,Itm2b,Kars,Kng1,Lgals…
GO:0030324	lung development	16	204	2.38e-06	Ada,Arg1,Asah1,Bag6,Ctgf,Ctsz,Dag1,Hmgb1,Lama1,Lama5,Lox,Man2a1,Plod3,Rbp4,Sparc,Tnc
GO:0009617	response to bacterium	27	566	2.61e-06	Alad,Arg1,B2m,C3,Ccl2,Cd47,Coch,Dcn,Fau,H2-K1,Hist1h2be,Hist1h2bg,Hist1h2bj,Hist1h2bk,Hp,Hspd1,Isg15,Lgals9,Ltf,Lyz1,Lyz2,Pf4,Plaa,Rarres2,Serpine1,Sparc,Tnfrsf11b
GO:0070201	regulation of establishment of protein localization	30	686	3.08e-06	Anxa1,Anxa4,Anxa5,Apoa1,Ccl2,Fbln1,Fn1,Gcg,Hmgb1,Hsp90aa1,Hsp90ab1,Hspd1,Hsph1,Il1r2,Kars,Lgals9,Lpl,Lrp1,Mif,Mmp12,Nucb1,Postn,Ppia,Prkaca,Psg22,Rbp4,Sfn,Srgn,Sri,Tgfb2
GO:0070848	response to growth factor	24	463	3.13e-06	Angpt2,Anxa1,Arg1,Cat,Ccl2,Ccna2,Cfl1,Col1a1,Col1a2,Col3a1,Col4a2,Ctgf,Fbn1,Flt1,Hspa5,Itgb3,Lgmn,Lum,Pfn1,Postn,Serpine1,Sparc,Tgfb2,Tnc
GO:0031349	positive regulation of defense response	18	268	3.38e-06	Arg1,C3,Cd47,Coch,Ctss,Ddt,Hmgb1,Hspd1,Kars,Lamp1,Lgals9,Ltf,Mif,Mmp12,Mmp2,S100a9,Serpine1,Tgm2
GO:0014823	response to activity	10	69	3.46e-06	Alad,Angpt2,Cat,Ccl2,Cfl1,Col4a2,Hspd1,Itgb3,Pebp1,Postn
GO:0031324	negative regulation of cellular metabolic process	66	2357	3.48e-06	A2m,Aebp1,Ahsg,Alad,Anxa2,Apoe,Bag6,Bgn,C3,C4b,Calr,Clu,Crtap,Cst3,Cstb,Ctsa,Ctsz,Dag1,Dbi,Dcn,Ecm1,Fbln1,Fetub,Glg1,Hdgf,Hmgb1,Hp,Hsp90ab1,Hspa4,Hspa8,Hspd1,Hsph1,Ide,Igf2,Il1r2,Isg15,Itgb3,Itm2b,Kng1,Loxl2,Lrpap1,Ltf,Mif,Mmp12,Pebp1,Plaa,Qsox1,Serpinb1a,Serpinb6a,Serpinc1,Serpine1,Serpine2,Serpinf1,Serping1,Serpinh1,Sfn,Tfpi,Tfpi2,Tgfb2,Thbs1,Timp1,Timp2,Timp3,Vtn,Xdh,Ybx1
GO:0051234	establishment of localization	84	3317	3.52e-06	Ada,Adam10,Anxa1,Anxa11,Anxa2,Anxa5,Anxa6,Aoc1,Apoa1,Apoe,B2m,Bag6,C3,Calr,Cap1,Cd47,Cd9,Cfl1,Clic1,Clu,Col1a1,Copa,Cp,Ctgf,Fabp3,Fth1,Ftl1,Gm2a,Grn,Gsn,Hba-a1,Hdlbp,Hmgb1,Hsp90aa1,Hsp90b1,Hspa4,Hspa5,Hspa8,Hspd1,Hyou1,Igf2r,Inhba,Ist1,Itgb1,Itgb3,Lamp1,Lamp2,Lgals3bp,Lman1,Lman2,Loxl2,Lrp1,Lrpap1,Ltf,M6pr,Mcfd2,Mesdc2,Mfge8,Mmp12,Npc2,Pcyox1,Pdcd6ip,Pdia6,Pltp,Ppt1,Psap,Rbp4,Rpsa,S100a10,S100a6,…
GO:0001934	positive regulation of protein phosphorylation	36	937	3.59e-06	Anxa2,C1qtnf1,C3,Ccl2,Ccl7,Clu,Csf1,Ctgf,D17Wsu104e,Dag1,Ddt,Fbn1,Flt1,Gcg,Hmgb1,Hsp90aa1,Hsp90ab1,Hsph1,Igf2,Igfbp4,Inhba,Itgb1,Itgb3,Kars,Lgals9,Ltf,Mif,Psap,Rarres2,Sema7a,Sod1,Tgfb2,Thbs1,Timp2,Vtn,Xdh
GO:0010812	negative regulation of cell-substrate adhesion	9	52	3.67e-06	Angpt2,Col1a1,Fbln1,Lgals1,Plg,Postn,Sema3e,Serpine1,Thbs1
GO:0010632	regulation of epithelial cell migration	16	212	3.71e-06	Angpt2,Anxa1,Apoe,Calr,Dcn,Hmgb1,Igf2,Itgb3,Lgmn,Pfn1,Prcp,Serpine1,Serpinf1,Sparc,Tgfb2,Thbs1
GO:0009607	response to biotic stimulus	33	814	3.73e-06	Alad,Arg1,B2m,C3,Ccl2,Cd47,Cfl1,Clu,Coch,Dcn,Fau,H2-K1,Hist1h2be,Hist1h2bg,Hist1h2bj,Hist1h2bk,Hp,Hspa5,Hspd1,Isg15,Lgals9,Ltf,Lyz1,Lyz2,Mmp12,Npc2,Pf4,Plaa,Rarres2,S100a9,Serpine1,Sparc,Tnfrsf11b
GO:0009057	macromolecule catabolic process	31	734	3.8e-06	Anxa2,Apoe,Bag6,Chil3,Ctsa,Ctsb,Ctsd,Ctsk,Ctsl,Ctss,Ctsz,Dnase1l3,Gpc1,Hsp90b1,Hspa5,Hspa8,Ide,Isg15,Lamp2,Lgmn,Lyz1,Lyz2,Manba,Napsa,Pcyox1,Pdcd6ip,Pga5,Plaa,Plg,Ppt1,Scpep1
GO:0001558	regulation of cell growth	22	401	4e-06	Adam10,Ahsg,Apoe,Cfl1,Clstn1,Ctgf,Fn1,Htra1,Htra3,Igfbp2,Igfbp4,Igfbp6,Igfbp7,Inhba,Ist1,Plaa,Ppt1,Sema3f,Sema7a,Serpine2,Sfn,Tgfb2
GO:0043200	response to amino acid	12	112	4.05e-06	Alad,Arg1,Ccl2,Cfl1,Col1a1,Col1a2,Col3a1,Col4a1,Col5a2,Col6a1,Ctgf,Mmp2
GO:0051707	response to other organism	32	779	4.29e-06	Alad,Arg1,B2m,C3,Ccl2,Cd47,Cfl1,Clu,Coch,Dcn,Fau,H2-K1,Hist1h2be,Hist1h2bg,Hist1h2bj,Hist1h2bk,Hp,Hspd1,Isg15,Lgals9,Ltf,Lyz1,Lyz2,Mmp12,Npc2,Pf4,Plaa,Rarres2,S100a9,Serpine1,Sparc,Tnfrsf11b
GO:0048870	cell motility	34	862	4.35e-06	Aimp1,Anxa1,Apoa1,B4galt1,Cap1,Ccl2,Ccl7,Cd47,Cfl1,Col5a1,Ctgf,Flt1,Fn1,Hexb,Hmgb1,Hsp90aa1,Itgb1,Itgb3,Lama5,Lamb1,Lamc1,Lgals3,Loxl2,Mmp12,Mmp2,Pf4,Plau,Plg,Pltp,S100a9,Sema3f,Tgfb2,Thbs1,Vtn
GO:0051223	regulation of protein transport	29	661	4.4e-06	Anxa1,Anxa4,Anxa5,Apoa1,Ccl2,Fbln1,Fn1,Gcg,Hmgb1,Hsp90aa1,Hsp90ab1,Hspd1,Il1r2,Kars,Lgals9,Lpl,Lrp1,Mif,Mmp12,Nucb1,Postn,Ppia,Prkaca,Psg22,Rbp4,Sfn,Srgn,Sri,Tgfb2
GO:0031960	response to corticosteroid	14	163	4.85e-06	Alad,Anxa1,Arg1,Ccl2,Col1a1,Ctgf,Ctsl,Glb1,Hmgb1,Hspd1,Igfbp2,Pebp1,Serpinf1,Sparc
GO:0002706	regulation of lymphocyte mediated immunity	13	138	4.86e-06	Arg1,B2m,C3,H2-D1,H2-K1,Hmgb1,Hspa8,Hspd1,Igf2,Lamp1,Lgals9,Pnp,Tfrc
GO:0001666	response to hypoxia	18	278	5.22e-06	Ada,Alad,Angpt2,Cat,Ccl2,Ccna2,Cst3,Flt1,Hsp90b1,Hspd1,Hyou1,Loxl2,Mmp2,Plau,Plod1,Postn,Tgfb2,Vasn
GO:1901701	cellular response to oxygen-containing compound	34	870	5.22e-06	Anxa1,Anxa5,Arg1,Ccl2,Ccl7,Ccna2,Cfl1,Col1a1,Col1a2,Col3a1,Col4a1,Col5a2,Col6a1,Cst3,Dag1,Fbn1,Hsp90b1,Hspa5,Igf2,Inhba,Itgb3,Krt13,Lgals1,Lgmn,Mmp2,Pdia3,Pkm,Plaa,Prkaca,Serpine1,Serpinf1,Sod1,Thbs1,Tnc
GO:0098657	import into cell	25	516	5.31e-06	Anxa1,Anxa11,Apoe,C3,Cap1,Cd47,Cd9,Fabp3,Grn,Gsn,Hmgb1,Itgb1,Itgb3,Lgals3bp,Loxl2,Lrp1,Mesdc2,Mfge8,Pdia6,Ppt1,Scarb2,Tfrc,Tgm2,Thbs1,Vtn
GO:0044403	symbiont process	16	220	5.57e-06	Alb,Anxa2,Apoe,Cfl1,Ctsb,Dag1,Fn1,Hsp90ab1,Hspa8,Hspd1,Ist1,Itgb3,Ltf,Pdcd6ip,Pf4,Plg
GO:0050766	positive regulation of phagocytosis	9	56	6.02e-06	Ahsg,C3,Calr,Ccl2,Cd47,Hspa8,Lman2,Mfge8,Pros1
GO:0002227	innate immune response in mucosa	6	15	6.25e-06	Fau,Hist1h2be,Hist1h2bg,Hist1h2bj,Hist1h2bk,Ltf
GO:0050867	positive regulation of cell activation	19	314	6.37e-06	Ada,Anxa1,Ccl2,Cd47,Ctgf,Hmgb1,Hsp90aa1,Hspd1,Hsph1,Igf2,Igfbp2,Kars,Lamp1,Lgals1,Lgals9,Mif,Pnp,Tfrc,Thbs1
GO:0045766	positive regulation of angiogenesis	14	168	6.6e-06	Angpt2,Anxa1,C3,D17Wsu104e,Ecm1,Flt1,Hmgb1,Igf2,Itgb1,Itgb3,Lgals3,Psg22,Serpine1,Thbs1
GO:0001819	positive regulation of cytokine production	21	383	7.13e-06	Anxa1,B2m,C3,Ccl2,Clu,Ddt,Hmgb1,Hspd1,Kars,Lgals9,Lpl,Lum,Mif,Mmp12,Pf4,Postn,Psg22,Sema7a,Serpine1,Sod1,Thbs1
GO:0080090	regulation of primary metabolic process	115	5184	7.98e-06	A2m,Aebp1,Ahsg,Alad,Anxa1,Anxa2,Anxa4,Apoa1,Apoe,Bag6,Bgn,C1qtnf1,C3,C4b,Calr,Cat,Ccl2,Ccl7,Ccna2,Cfl1,Clu,Col1a1,Creg1,Crtap,Csf1,Cst3,Cstb,Ctgf,Ctsa,Ctsz,D17Wsu104e,Dag1,Dbi,Dcn,Ddt,Ecm1,Fabp3,Fabp5,Fbln1,Fbn1,Fetub,Flt1,Fn1,Gcg,Glg1,Gsn,Hdgf,Hexb,Hmgb1,Hsp90aa1,Hsp90ab1,Hsp90b1,Hspa4,Hspa5,Hspa8,Hspd1,Hsph1,Htra1,Htra3,Ide,Igf2,Igfbp4,Igfbp7,Il1r2,Inhba,Isg15,Ist1,Itgb1,Itgb3,Itm2b,Kars,Kng1,L…
GO:0001912	positive regulation of leukocyte mediated cytotoxicity	8	42	8.46e-06	Arg1,B2m,Ccl2,H2-D1,H2-K1,Hspa8,Lamp1,Pnp
GO:0010955	negative regulation of protein processing	8	42	8.46e-06	A2m,Ctsz,Glg1,Il1r2,Serpine1,Serpine2,Serping1,Thbs1
GO:0019222	regulation of metabolic process	122	5616	8.57e-06	A2m,Aebp1,Ahsg,Alad,Anxa1,Anxa2,Anxa4,Anxa7,Apoa1,Apoe,Bag6,Bgn,C1qtnf1,C3,C4b,Calr,Cat,Ccl2,Ccl7,Ccna2,Cfl1,Clu,Col1a1,Creg1,Crtap,Csf1,Cst3,Cstb,Ctgf,Ctsa,Ctsz,D17Wsu104e,Dag1,Dbi,Dcn,Ddt,Ecm1,Fabp3,Fabp5,Fbln1,Fbn1,Fetub,Flt1,Fn1,Gcg,Glg1,Gsn,Hdgf,Hexb,Hmgb1,Hp,Hsp90aa1,Hsp90ab1,Hsp90b1,Hspa4,Hspa5,Hspa8,Hspd1,Hsph1,Htra1,Htra3,Ide,Igf2,Igfbp4,Igfbp7,Il1r2,Inhba,Isg15,Ist1,Itgb1,Itgb3,Itm2b,Ka…
GO:0040008	regulation of growth	29	686	8.57e-06	Adam10,Ahsg,Apoe,C3,Cfl1,Clstn1,Creg1,Csf1,Ctgf,Fn1,Htra1,Htra3,Igf2,Igfbp2,Igfbp4,Igfbp6,Igfbp7,Inhba,Ist1,Lgmn,Plaa,Ppt1,Rbp4,Sema3f,Sema7a,Serpine2,Sfn,Sod1,Tgfb2
GO:0098869	cellular oxidant detoxification	10	79	9.49e-06	Apoe,Cat,Gpx3,Gsto1,Hba-a1,Hp,Prdx4,Pxdn,S100a9,Sod1
GO:0048608	reproductive structure development	23	463	1e-05	Ada,Afp,Ahsg,Anxa1,Cst3,Ctsb,Ctsl,Dcn,Hsp90ab1,Htra1,Igf2,Inhba,Mmp2,Plg,Prdx4,Psap,Rbp4,Serpinb6a,Serpine1,Serpine2,Sod1,Tgfb2,Tnc
GO:1903530	regulation of secretion by cell	30	733	1.02e-05	Aimp1,Anxa1,Anxa4,Anxa5,Apoa1,C1qtnf1,Fbln1,Fn1,Gcg,Hmgb1,Hspd1,Il1r2,Inhba,Kars,Lamp1,Lgals3,Lgals9,Lpl,Mif,Mmp12,Nucb2,Pdcd6ip,Postn,Ppia,Psg22,Rbp4,Sct,Srgn,Sri,Tgfb2
GO:0050764	regulation of phagocytosis	10	80	1.04e-05	Ahsg,C3,Calr,Ccl2,Cd47,Hmgb1,Hspa8,Lman2,Mfge8,Pros1
GO:0010758	regulation of macrophage chemotaxis	7	29	1.07e-05	Ccl2,Csf1,Ddt,Kars,Mif,Rarres2,Thbs1
GO:0022407	regulation of cell-cell adhesion	20	360	1.07e-05	Ada,Anxa1,Apoa1,Arg1,C1qtnf1,Ccl2,Cd47,Cd9,Hmgb1,Hsp90aa1,Hspd1,Hsph1,Igf2,Igfbp2,Lgals1,Lgals3,Lgals9,Pnp,Serpine2,Tfrc
GO:0031399	regulation of protein modification process	52	1733	1.07e-05	Ahsg,Anxa2,Apoa1,Apoe,Bgn,C1qtnf1,C3,Ccl2,Ccl7,Clu,Crtap,Csf1,Ctgf,D17Wsu104e,Dag1,Dcn,Ddt,Fbln1,Fbn1,Flt1,Fn1,Gcg,Hmgb1,Hsp90aa1,Hsp90ab1,Hsp90b1,Hspa4,Hspa5,Hsph1,Igf2,Igfbp4,Inhba,Isg15,Itgb1,Itgb3,Kars,Lgals9,Ltf,Mif,Pebp1,Plaa,Psap,Rarres2,Sema7a,Sfn,Sod1,Tgfb2,Thbs1,Timp2,Timp3,Vtn,Xdh
GO:0043277	apoptotic cell clearance	7	29	1.07e-05	Hmgb1,Itgb3,Lrp1,Mfge8,Pdia6,Tgm2,Thbs1
GO:0048699	generation of neurons	48	1538	1.07e-05	Apoa1,Apoe,B2m,Calr,Cfl1,Clu,Col3a1,Csf1,Ctsz,Dag1,Dnajb11,Fn1,Grn,H2-D1,H2-K1,Hexa,Hsp90aa1,Hsp90ab1,Hspa5,Inhba,Ist1,Itgb1,Lama1,Lama2,Lamb1,Lamb2,Lamc1,Lgals1,Lifr,Lrp1,Man2a1,Manf,Mif,Mmp2,Plaa,Postn,Ppia,Prkcsh,S100a9,Scarb2,Sema3f,Sema7a,Serpine2,Serpinf1,Sod1,Tgfb2,Timp2,Tnc
GO:0032880	regulation of protein localization	35	947	1.11e-05	Anxa1,Anxa4,Anxa5,Apoa1,Arhgdia,Ccl2,Cfl1,Fbln1,Fn1,Gcg,Gsn,Hmgb1,Hsp90aa1,Hsp90ab1,Hspd1,Hsph1,Il1r2,Itgb1,Kars,Lgals9,Lpl,Lrp1,Mesdc2,Mif,Mmp12,Nucb1,Postn,Ppia,Prkaca,Psg22,Rbp4,Sfn,Srgn,Sri,Tgfb2
GO:0010594	regulation of endothelial cell migration	13	151	1.14e-05	Angpt2,Anxa1,Apoe,Calr,Dcn,Hmgb1,Igf2,Itgb3,Lgmn,Prcp,Serpinf1,Sparc,Thbs1
GO:0060284	regulation of cell development	36	992	1.14e-05	Apoa1,Apoe,B2m,Calr,Cfl1,Col3a1,Csf1,Ctsz,Dag1,Dnajb11,Fbln1,Fbn1,Fn1,Grn,H2-D1,H2-K1,Hspa5,Ist1,Itgb1,Itgb3,Lgals1,Lrp1,Ltf,Man2a1,Mif,Plaa,Postn,Prkcsh,S100a10,S100a9,Scarb2,Sema3f,Sema7a,Serpine2,Serpinf1,Timp2
GO:0003006	developmental process involved in reproduction	29	699	1.17e-05	Ada,Afp,Ahsg,Angpt2,Anxa1,B4galt1,Csf1,Cst3,Ctsb,Ctsl,Dcn,Hexb,Hsp90ab1,Htra1,Igf2,Inhba,Mmp2,Pebp1,Plg,Prdx4,Prkaca,Psap,Rbp4,Serpinb6a,Serpine1,Serpine2,Sod1,Tgfb2,Tnc
GO:0007160	cell-matrix adhesion	11	103	1.17e-05	Col3a1,Ctgf,Dag1,Epdr1,Fn1,Itgb1,Itgb3,Msln,Nid1,Nid2,Vtn
GO:0050870	positive regulation of T cell activation	14	180	1.31e-05	Ada,Anxa1,Ccl2,Cd47,Hmgb1,Hsp90aa1,Hspd1,Hsph1,Igf2,Igfbp2,Lgals1,Lgals9,Pnp,Tfrc
GO:0002696	positive regulation of leukocyte activation	18	300	1.32e-05	Ada,Anxa1,Ccl2,Cd47,Hmgb1,Hsp90aa1,Hspd1,Hsph1,Igf2,Igfbp2,Kars,Lamp1,Lgals1,Lgals9,Mif,Pnp,Tfrc,Thbs1
GO:0071363	cellular response to growth factor stimulus	22	437	1.35e-05	Angpt2,Anxa1,Arg1,Cat,Ccl2,Ccna2,Cfl1,Col1a1,Col1a2,Col3a1,Col4a2,Ctgf,Fbn1,Flt1,Hspa5,Itgb3,Lgmn,Pfn1,Postn,Serpine1,Sparc,Tgfb2
GO:0050801	ion homeostasis	29	706	1.39e-05	Anxa6,Anxa7,Apoa1,Apoe,B2m,C1qtnf1,Ccl2,Ckb,Clstn1,Cp,Dbi,Dcn,Fabp3,Fth1,Ftl1,Gsto1,Hexb,Hmgb1,Itgb1,Itgb3,Kng1,Ltf,Nucb2,Ppt1,Sod1,Sri,Tfrc,Tgm2,Tmem165
GO:0050708	regulation of protein secretion	22	439	1.45e-05	Anxa1,Anxa4,Anxa5,Apoa1,Fbln1,Fn1,Gcg,Hmgb1,Hspd1,Il1r2,Kars,Lgals9,Lpl,Mif,Mmp12,Postn,Ppia,Psg22,Rbp4,Srgn,Sri,Tgfb2
GO:0034097	response to cytokine	31	792	1.53e-05	Actg1,Adam10,Alad,Anxa1,Arg1,Bgn,Capg,Ccl2,Ccl7,Cfl1,Col1a1,Col3a1,Csf1,Dcn,Fn1,Gsn,Hsp90ab1,Hspa5,Il1r2,Isg15,Kars,Lifr,Pcolce,Pf4,Postn,Serpine1,Sparc,Tfrc,Timp1,Timp2,Tnfrsf11b
GO:0030336	negative regulation of cell migration	16	241	1.54e-05	Ada,Angpt2,Apoe,Arhgdia,Calr,Col3a1,Dag1,Dcn,Ddt,Hmgb1,Lrp1,Mif,Serpine1,Serpinf1,Thbs1,Timp1
GO:0045937	positive regulation of phosphate metabolic process	37	1051	1.54e-05	Anxa2,C1qtnf1,C3,Ccl2,Ccl7,Clu,Csf1,Ctgf,D17Wsu104e,Dag1,Ddt,Fabp3,Fbn1,Flt1,Gcg,Hmgb1,Hsp90aa1,Hsp90ab1,Hsph1,Igf2,Igfbp4,Inhba,Itgb1,Itgb3,Kars,Lgals9,Ltf,Mif,Psap,Rarres2,Sema7a,Sod1,Tgfb2,Thbs1,Timp2,Vtn,Xdh
GO:0022604	regulation of cell morphogenesis	23	478	1.56e-05	Aldoa,Anxa1,Anxa7,Apoa1,Apoe,Arhgdia,Calr,Ccl2,Ccl7,Cfl1,Coch,Fbln1,Fn1,Hexb,Ist1,Itgb3,Plaa,Postn,S100a10,Sema3e,Sema3f,Sema7a,Sparc
GO:0002821	positive regulation of adaptive immune response	11	108	1.72e-05	Ada,Anxa1,B2m,C3,H2-D1,H2-K1,Hspa8,Hspd1,Mif,Pnp,Tfrc
GO:0032355	response to estradiol	12	133	1.82e-05	Anxa1,Calr,Cat,Ccl2,Ccna2,Col1a1,Cst3,Ctgf,Grn,Igfbp2,Mmp2,Postn
GO:0002819	regulation of adaptive immune response	13	159	1.84e-05	Ada,Anxa1,Arg1,B2m,C3,H2-D1,H2-K1,Hmgb1,Hspa8,Hspd1,Mif,Pnp,Tfrc
GO:0048678	response to axon injury	8	49	2.11e-05	Arg1,Cst3,Dag1,Lamb2,Lgals1,Mmp2,Sod1,Tnc
GO:0002703	regulation of leukocyte mediated immunity	14	189	2.14e-05	Arg1,B2m,C3,Dnase1l3,H2-D1,H2-K1,Hmgb1,Hspa8,Hspd1,Igf2,Lamp1,Lgals9,Pnp,Tfrc
GO:0045596	negative regulation of cell differentiation	29	724	2.16e-05	Anxa1,Apoe,B2m,C1qc,Calr,Col3a1,Col5a1,Col5a2,Ctsz,Dnajb11,Fbln1,Fbn1,H2-D1,H2-K1,Hmgb1,Itgb1,Itgb3,Lgals1,Lrp1,Ltf,Nucb2,Pf4,Postn,Prkcsh,Sema3f,Tgfb2,Vasn,Xdh,Ybx1
GO:0009612	response to mechanical stimulus	15	219	2.25e-05	Actg1,Angpt2,Arhgdia,Ccl2,Col1a1,Col3a1,Dag1,Dcn,Igfbp2,Itgb3,Mmp2,Postn,Serpine2,Thbs1,Tnc
GO:0051702	interaction with symbiont	9	69	2.48e-05	Anxa2,Apoe,Cfl1,Fn1,Hspa8,Hspd1,Ltf,Pf4,Plg
GO:0097435	supramolecular fiber organization	20	384	2.48e-05	Actg1,Anxa2,Cap1,Cfl1,Col1a1,Col1a2,Col3a1,Col5a1,Col5a2,Cst3,Gsn,Hsp90ab1,Hsp90b1,Itgb1,Lox,Loxl2,Lum,Plod3,Serpinh1,Tgfb2
GO:0002683	negative regulation of immune system process	21	421	2.6e-05	A2m,Ada,Anxa1,Apoa1,Arg1,C1qc,Col3a1,Ddt,Fbn1,Hmgb1,Htra1,Igf2,Lgals3,Lgals9,Ltf,Mif,Mmp12,Pf4,Serping1,Tgfb2,Thbs1
GO:0051251	positive regulation of lymphocyte activation	16	253	2.65e-05	Ada,Anxa1,Ccl2,Cd47,Hmgb1,Hsp90aa1,Hspd1,Hsph1,Igf2,Igfbp2,Lamp1,Lgals1,Lgals9,Mif,Pnp,Tfrc
GO:0051172	negative regulation of nitrogen compound metabolic process	60	2206	2.8e-05	A2m,Aebp1,Ahsg,Alad,Anxa2,Apoe,Bag6,Bgn,C3,C4b,Calr,Clu,Crtap,Cst3,Cstb,Ctsa,Ctsz,Dag1,Dcn,Ecm1,Fbln1,Fetub,Glg1,Hdgf,Hmgb1,Hsp90ab1,Hspa4,Hspa8,Hsph1,Ide,Igf2,Il1r2,Isg15,Itgb3,Itm2b,Kng1,Loxl2,Ltf,Mif,Mmp12,Pebp1,Plaa,Serpinb1a,Serpinb6a,Serpinc1,Serpine1,Serpine2,Serpinf1,Serping1,Serpinh1,Sfn,Tfpi,Tfpi2,Thbs1,Timp1,Timp2,Timp3,Vtn,Xdh,Ybx1
GO:0019220	regulation of phosphate metabolic process	49	1650	2.83e-05	Ahsg,Anxa2,Apoa1,Apoe,Bgn,C1qtnf1,C3,Ccl2,Ccl7,Clu,Csf1,Ctgf,D17Wsu104e,Dag1,Dcn,Ddt,Fabp3,Fbln1,Fbn1,Flt1,Fn1,Gcg,Hmgb1,Hsp90aa1,Hsp90ab1,Hsp90b1,Hspa4,Hsph1,Igf2,Igfbp4,Inhba,Itgb1,Itgb3,Kars,Lgals9,Ltf,Mif,Pebp1,Psap,Rarres2,Sema7a,Sfn,Sod1,Tgfb2,Thbs1,Timp2,Timp3,Vtn,Xdh
GO:0050863	regulation of T cell activation	17	287	2.9e-05	Ada,Anxa1,Arg1,Ccl2,Cd47,Gsn,Hmgb1,Hsp90aa1,Hspd1,Hsph1,Igf2,Igfbp2,Lgals1,Lgals3,Lgals9,Pnp,Tfrc
GO:0043410	positive regulation of MAPK cascade	23	500	3.04e-05	C1qtnf1,C3,Ccl2,Ccl7,Ctgf,D17Wsu104e,Ddt,Flt1,Gcg,Hmgb1,Igf2,Igfbp4,Itgb1,Itgb3,Kars,Mif,Psap,Sema7a,Sod1,Tgfb2,Thbs1,Timp2,Xdh
GO:0071495	cellular response to endogenous stimulus	35	997	3.05e-05	Anxa1,Anxa5,Aoc1,Arg1,Ccl2,Ccna2,Cfl1,Col1a1,Col1a2,Col3a1,Col4a1,Col4a2,Col5a2,Col6a1,Ctgf,Ctsb,Fbn1,Hsp90b1,Hspa5,Igf2,Igfbp2,Inhba,Itgb3,Lgmn,Mmp2,Pkm,Plod3,Postn,Prkaca,Serpine1,Serpinf1,Sod1,Tfpi,Tgfb2,Tnc
GO:0033036	macromolecule localization	56	2009	3.15e-05	Anxa1,Anxa2,Apoa1,Apoe,Bag6,Calr,Cfl1,Clu,Col1a1,Copa,Cpe,Dag1,Fabp3,Fbn1,Gm2a,Gsn,Hdgf,Hdlbp,Hexa,Hexb,Hmgb1,Hsp90aa1,Hsp90b1,Hspa4,Hspa5,Hspa8,Hspd1,Inhba,Ist1,Itgb1,Lama5,Lamp1,Lamp2,Lgals9,Lman1,Lman2,M6pr,Mcfd2,Mesdc2,Mmp12,Npc2,Pdcd6ip,Pfn1,Plod3,Pltp,Ppt1,Psap,Rbp4,Rpsa,S100a10,Scarb2,Srgn,Sri,Tbc1d15,Tfrc,Ybx1
GO:0051047	positive regulation of secretion	22	465	3.27e-05	Aimp1,C1qtnf1,Gcg,Hmgb1,Hspd1,Kars,Lamp1,Lgals3,Lgals9,Lpl,Mif,Mmp12,Nucb2,Pdcd6ip,Postn,Ppia,Psg22,Rbp4,S100a9,Sct,Sri,Tgfb2
GO:0051171	regulation of nitrogen compound metabolic process	110	5052	3.52e-05	A2m,Aebp1,Ahsg,Alad,Anxa2,Anxa4,Apoa1,Apoe,Bag6,Bgn,C1qtnf1,C3,C4b,Calr,Cat,Ccl2,Ccl7,Ccna2,Cfl1,Clu,Col1a1,Creg1,Crtap,Csf1,Cst3,Cstb,Ctgf,Ctsa,Ctsz,D17Wsu104e,Dag1,Dcn,Ddt,Ecm1,Fabp3,Fbln1,Fbn1,Fetub,Flt1,Fn1,Gcg,Glg1,Gsn,Hdgf,Hexb,Hmgb1,Hsp90aa1,Hsp90ab1,Hsp90b1,Hspa4,Hspa5,Hspa8,Hspd1,Hsph1,Htra1,Htra3,Ide,Igf2,Igfbp4,Il1r2,Inhba,Isg15,Ist1,Itgb1,Itgb3,Itm2b,Kars,Kng1,Lgals9,Lgmn,Loxl2,Lrp1,L…
GO:0055082	cellular chemical homeostasis	27	663	3.57e-05	Anxa6,Anxa7,Apoe,C1qtnf1,Ccl2,Ckb,Clstn1,Cp,Dbi,Fth1,Ftl1,Gsto1,Hexb,Hmgb1,Itgb1,Itgb3,Kng1,Lgals1,Nucb2,Ppt1,Prkaca,Serpinf1,Sod1,Sri,Tfrc,Tgm2,Tmem165
GO:1905952	regulation of lipid localization	12	145	3.94e-05	Anxa2,Apoa1,Apoe,C1qtnf1,C3,Itgb3,Lpl,Lrp1,Mif,Nucb2,Pltp,Thbs1
GO:0051051	negative regulation of transport	23	509	3.95e-05	Ada,Anpep,Anxa1,Anxa4,Anxa5,Apoa1,Fabp5,Fbln1,Fn1,Gsto1,Hmgb1,Il1r2,Itgb3,Lgals3,Lgals9,Lrpap1,Nucb2,Sct,Serpine2,Srgn,Sri,Tgfb2,Thbs1
GO:0042542	response to hydrogen peroxide	11	120	4.09e-05	Ada,Anxa1,Arg1,Cat,Cfl1,Col1a1,Cst3,Hp,Hspd1,Mmp2,Sod1
GO:0002822	regulation of adaptive immune response based on somatic recombination of immune receptors built from immunoglobulin superfamily domains	12	146	4.18e-05	Ada,Anxa1,Arg1,B2m,C3,H2-D1,H2-K1,Hmgb1,Hspa8,Hspd1,Pnp,Tfrc
GO:1903532	positive regulation of secretion by cell	21	436	4.18e-05	Aimp1,C1qtnf1,Gcg,Hmgb1,Hspd1,Kars,Lamp1,Lgals3,Lgals9,Lpl,Mif,Mmp12,Nucb2,Pdcd6ip,Postn,Ppia,Psg22,Rbp4,Sct,Sri,Tgfb2
GO:1903037	regulation of leukocyte cell-cell adhesion	16	264	4.24e-05	Ada,Anxa1,Arg1,Ccl2,Cd47,Hmgb1,Hsp90aa1,Hspd1,Hsph1,Igf2,Igfbp2,Lgals1,Lgals3,Lgals9,Pnp,Tfrc
GO:0065003	protein-containing complex assembly	41	1292	4.38e-05	Ahsg,Alad,Aldoa,Anxa2,Anxa5,Anxa6,Apoa1,Apoa1bp,Apoe,Arg1,B4galt1,C1qtnf1,Calr,Cat,Clu,Col1a1,Col1a2,Col6a1,Col6a2,Fn1,Gpx3,Gsn,Hist1h2be,Hist1h2bg,Hist1h2bj,Hist1h2bk,Hsp90aa1,Hsp90ab1,Hspa4,Ide,Krt1,Lamc1,Mif,Pdcd6ip,Pf4,Pkm,Prkcsh,Rpsa,S100a10,Tgm2,Vtn
GO:0048545	response to steroid hormone	17	298	4.48e-05	Alad,Anxa1,Arg1,Ccl2,Col1a1,Ctgf,Ctsl,Glb1,Hmgb1,Hspd1,Igfbp2,Lox,Pebp1,Serpinf1,Sparc,Tfpi,Tgfb2
GO:0044281	small molecule metabolic process	45	1489	4.78e-05	Ada,Afp,Aimp1,Aldoa,Apoa1,Apoa1bp,Apoe,Arg1,B4galt1,Bgn,C3,Cat,Crtap,Dcn,Fabp3,Fabp5,Fbn1,Gars,Ggh,Glb1,Gsto1,Hdlbp,Hspa8,Igf2,Kars,Lpl,Lrp1,Man2a1,Man2b1,Mcfd2,Mif,Nampt,Npc2,Pcyox1,Pkm,Plaa,Plod1,Plod3,Pltp,Pnp,Prdx4,Rbp4,Scpep1,Ttr,Xdh
GO:0050710	negative regulation of cytokine secretion	8	56	4.78e-05	Anxa1,Anxa4,Apoa1,Fbln1,Fn1,Il1r2,Lgals9,Srgn
GO:0060429	epithelium development	35	1020	4.78e-05	Anxa1,Anxa4,Anxa7,B4galt1,Cat,Cfl1,Col4a1,Col5a1,Csf1,Cst3,Ctsb,Ctsl,Ctsz,Dag1,Dbi,Flt1,Inhba,Lama1,Lama5,Lamb2,Mmp12,Mmp2,Pfn1,Plod3,Prkaca,Psap,Rpsa,Sema3e,Serpine2,Sfn,Sod1,Tgfb2,Tgm2,Tnc,Tpp1
GO:0055065	metal ion homeostasis	24	555	4.79e-05	Anxa6,Anxa7,Apoe,B2m,C1qtnf1,Ccl2,Clstn1,Cp,Dbi,Fth1,Ftl1,Gsto1,Hexb,Hmgb1,Itgb1,Itgb3,Kng1,Ltf,Nucb2,Sod1,Sri,Tfrc,Tgm2,Tmem165
GO:0045862	positive regulation of proteolysis	18	334	4.85e-05	Apoe,Bag6,C3,Cfl1,Clu,Ctgf,Fbln1,Fn1,Gsn,Hmgb1,Hspa8,Hspd1,Ist1,Kars,Lgmn,Pcolce,S100a9,Xdh
GO:0002793	positive regulation of peptide secretion	17	301	5e-05	Aimp1,Gcg,Hmgb1,Hspd1,Kars,Lgals9,Lpl,Mif,Mmp12,Postn,Ppia,Psg22,Rbp4,S100a9,Sct,Sri,Tgfb2
GO:0071496	cellular response to external stimulus	17	301	5e-05	Alb,Aoc1,Arhgdia,Ccl2,Col1a1,Ctsl,Dag1,Hsp90b1,Hspa5,Itgb3,Lamp2,Pdia3,Postn,Rnase4,Sod1,Tfrc,Tnc
GO:0001655	urogenital system development	18	336	5.2e-05	Angpt2,Anxa1,Anxa4,Bag6,Cat,Col4a1,Dcn,Fbn1,Lama5,Lamb2,Mmp2,Nid1,Prkcsh,Psap,Rbp4,Serpinf1,Tgfb2,Tnc
GO:0051384	response to glucocorticoid	12	150	5.22e-05	Alad,Anxa1,Arg1,Ccl2,Ctsl,Glb1,Hmgb1,Hspd1,Igfbp2,Pebp1,Serpinf1,Sparc
GO:0033197	response to vitamin E	5	13	5.6e-05	Ada,Alad,Arg1,Cat,Col1a1
GO:0098771	inorganic ion homeostasis	26	642	5.73e-05	Anxa6,Anxa7,Apoe,B2m,C1qtnf1,Ccl2,Ckb,Clstn1,Cp,Dbi,Fth1,Ftl1,Gsto1,Hexb,Hmgb1,Itgb1,Itgb3,Kng1,Ltf,Nucb2,Ppt1,Sod1,Sri,Tfrc,Tgm2,Tmem165
GO:0051222	positive regulation of protein transport	20	410	5.76e-05	Ccl2,Gcg,Hmgb1,Hsp90aa1,Hsp90ab1,Hspd1,Kars,Lgals9,Lpl,Lrp1,Mif,Mmp12,Postn,Ppia,Prkaca,Psg22,Rbp4,Sfn,Sri,Tgfb2
GO:0071417	cellular response to organonitrogen compound	21	448	5.94e-05	Anxa5,Aoc1,Arg1,Ccl2,Ccna2,Cfl1,Col1a1,Col1a2,Col3a1,Col4a1,Col5a2,Col6a1,Fbn1,Hsp90b1,Hspa5,Igf2,Itgb3,Lgmn,Mmp2,Pkm,Sod1
GO:0002824	positive regulation of adaptive immune response based on somatic recombination of immune receptors built from immunoglobulin superfamily domains	10	102	6.3e-05	Ada,Anxa1,B2m,C3,H2-D1,H2-K1,Hspa8,Hspd1,Pnp,Tfrc
GO:0060255	regulation of macromolecule metabolic process	112	5246	6.47e-05	A2m,Aebp1,Ahsg,Alad,Anxa2,Anxa4,Anxa7,Apoa1,Apoe,Bag6,Bgn,C1qtnf1,C3,C4b,Calr,Cat,Ccl2,Ccl7,Ccna2,Cfl1,Clu,Col1a1,Creg1,Crtap,Csf1,Cst3,Cstb,Ctgf,Ctsa,Ctsz,D17Wsu104e,Dag1,Dcn,Ddt,Ecm1,Fbln1,Fbn1,Fetub,Flt1,Fn1,Gcg,Glg1,Gsn,Hdgf,Hexb,Hmgb1,Hsp90aa1,Hsp90ab1,Hsp90b1,Hspa4,Hspa5,Hspa8,Hspd1,Hsph1,Htra1,Htra3,Ide,Igf2,Igfbp4,Il1r2,Inhba,Isg15,Ist1,Itgb1,Itgb3,Itm2b,Kars,Kng1,Lgals9,Lgmn,Loxl2,Lrp1,L…
GO:0002709	regulation of T cell mediated immunity	8	59	6.48e-05	Arg1,B2m,H2-D1,H2-K1,Hmgb1,Hspa8,Hspd1,Pnp
GO:0006956	complement activation	7	41	6.56e-05	C1qa,C1qc,C3,C4b,Krt1,Masp1,Serping1
GO:0006873	cellular ion homeostasis	24	569	6.89e-05	Anxa6,Anxa7,Apoe,C1qtnf1,Ccl2,Ckb,Clstn1,Cp,Dbi,Fth1,Ftl1,Gsto1,Hexb,Hmgb1,Itgb1,Itgb3,Kng1,Nucb2,Ppt1,Sod1,Sri,Tfrc,Tgm2,Tmem165
GO:0071677	positive regulation of mononuclear cell migration	6	26	6.92e-05	Ccl2,Hmgb1,Lgals3,Lgmn,Pla2g7,Serpine1
GO:0001501	skeletal system development	21	454	7.07e-05	Anxa2,Bmp1,Col1a1,Col1a2,Col3a1,Col5a2,Ctgf,Fbn1,Glg1,Hexa,Hexb,Lgals3,Ltf,Lum,Mmp2,Rbp4,Serpinh1,Sparc,Tgfb2,Tgfbi,Thbs1
GO:0006875	cellular metal ion homeostasis	22	492	7.07e-05	Anxa6,Anxa7,Apoe,C1qtnf1,Ccl2,Clstn1,Cp,Dbi,Fth1,Ftl1,Gsto1,Hexb,Hmgb1,Itgb1,Itgb3,Kng1,Nucb2,Sod1,Sri,Tfrc,Tgm2,Tmem165
GO:0001952	regulation of cell-matrix adhesion	10	104	7.21e-05	Cfl1,Csf1,Dag1,Itgb3,Plau,Postn,S100a10,Sema3e,Serpine1,Thbs1
GO:0051651	maintenance of location in cell	9	81	7.23e-05	Alb,Apoe,Dag1,Fth1,Ftl1,Gsn,Hspa5,Pfn1,Srgn
GO:0009887	animal organ morphogenesis	33	956	7.65e-05	Arg1,Col1a1,Col1a2,Col3a1,Col5a1,Col5a2,Cpe,Csf1,Ctgf,Ctsz,Dag1,Fbn1,Flt1,Glg1,Htra1,Igf2,Inhba,Krt13,Lama1,Lama5,Lamb1,Ltf,Man2a1,Mmp2,Plod3,Rbp4,Serpine1,Serpinh1,Sod1,Tgfb2,Tgm2,Thbs1,Tnc
GO:0031348	negative regulation of defense response	13	186	7.88e-05	A2m,Ada,Apoa1,Apoe,Arg1,Htra1,Igf2,Il1r2,Krt1,Lgals9,Mmp12,Serpinf1,Serping1
GO:0032760	positive regulation of tumor necrosis factor production	9	82	7.88e-05	Ccl2,Clu,Ddt,Hmgb1,Hspd1,Lgals9,Mif,Pf4,Thbs1
GO:0051960	regulation of nervous system development	33	958	7.91e-05	Apoe,B2m,Calr,Cfl1,Clstn1,Col3a1,Cpe,Csf1,Ctsz,Dag1,Dnajb11,Fn1,Grn,H2-D1,H2-K1,Hspa5,Ist1,Itgb1,Lgals1,Lrp1,Man2a1,Mif,Plaa,Prkaca,Prkcsh,S100a9,Scarb2,Sema3f,Sema7a,Serpine2,Serpinf1,Thbs2,Timp2
GO:0031401	positive regulation of protein modification process	37	1142	8.09e-05	Anxa2,C1qtnf1,C3,Ccl2,Ccl7,Clu,Csf1,Ctgf,D17Wsu104e,Dag1,Ddt,Fbn1,Flt1,Gcg,Hmgb1,Hsp90aa1,Hsp90ab1,Hspa5,Hsph1,Igf2,Igfbp4,Inhba,Itgb1,Itgb3,Kars,Lgals9,Ltf,Mif,Psap,Rarres2,Sema7a,Sod1,Tgfb2,Thbs1,Timp2,Vtn,Xdh
GO:1905954	positive regulation of lipid localization	9	83	8.53e-05	Anxa2,Apoe,C1qtnf1,C3,Lpl,Lrp1,Mif,Nucb2,Pltp
GO:0043434	response to peptide hormone	18	352	8.91e-05	Anxa1,Anxa5,Arg1,Cat,Ccl2,Ccna2,Cfl1,Col1a1,Ctgf,Dag1,Fabp3,Fbn1,Ggh,Igf2,Itgb3,Pkm,Rbp4,Sparc
GO:0044238	primary metabolic process	146	7426	9.01e-05	Ada,Adam10,Aebp1,Afp,Aga,Aimp1,Aldoa,Anpep,Anxa1,Anxa2,Apoa1,Apoa1bp,Apoe,Arg1,Asah1,B4galt1,Bag6,Bgn,Bmp1,C1qa,C1qc,C3,C4b,Cat,Ccna2,Cfl1,Chil3,Col3a1,Col4a2,Cpe,Crtap,Ctgf,Ctsa,Ctsb,Ctsd,Ctsk,Ctsl,Ctss,Ctsz,Dag1,Dbi,Dcn,Dnajb11,Dnase1l3,Dpp7,Endod1,F13a1,Fabp3,Fabp5,Fau,Fbln1,Fbn1,Flt1,Fn1,Gars,Ggh,Glb1,Gm2a,Gpc1,Gsn,Gsto1,Gusb,Hdgf,Hdlbp,Hexa,Hexb,Hmgb1,Hsp90aa1,Hsp90ab1,Hsp90b1,Hspa5,Hspa8,Hs…
GO:0042730	fibrinolysis	5	15	9.21e-05	Anxa2,Plau,Plg,Pros1,Serping1
GO:0051817	modification of morphology or physiology of other organism involved in symbiotic interaction	9	84	9.21e-05	Alb,Anxa2,Apoe,Cfl1,Dag1,Hspa8,Ltf,Pf4,Plg
GO:0051259	protein complex oligomerization	23	542	9.4e-05	Alad,Aldoa,Anxa2,Anxa5,Anxa6,Apoa1bp,Arg1,B4galt1,C1qtnf1,Cat,Col1a1,Col1a2,Col6a1,Col6a2,Gpx3,Ide,Krt1,Mif,Pdcd6ip,Pkm,Prkcsh,S100a10,Tgm2
GO:0032368	regulation of lipid transport	10	108	9.44e-05	Anxa2,Apoa1,Apoe,C1qtnf1,Itgb3,Lrp1,Mif,Nucb2,Pltp,Thbs1
GO:0010757	negative regulation of plasminogen activation	4	6	9.77e-05	Ctsz,Serpine1,Serpine2,Thbs1
GO:0071241	cellular response to inorganic substance	13	191	9.96e-05	Alad,Aoc1,B2m,Calr,Ccna2,Fn1,Gsn,Hspa5,Lgmn,Serpinf1,Sod1,Tfrc,Thbs1
GO:0055080	cation homeostasis	25	626	0.0001	Anxa6,Anxa7,Apoe,B2m,C1qtnf1,Ccl2,Clstn1,Cp,Dbi,Fth1,Ftl1,Gsto1,Hexb,Hmgb1,Itgb1,Itgb3,Kng1,Ltf,Nucb2,Ppt1,Sod1,Sri,Tfrc,Tgm2,Tmem165
GO:0006935	chemotaxis	20	432	0.00011	Anxa1,Apoa1,Ccl2,Ccl7,Dag1,Flt1,Hmgb1,Itgb3,Lama2,Lamb2,Lgals3,Lgals9,Mif,Pf4,Rarres2,S100a9,Sema3e,Sema3f,Sema7a,Tgfb2
GO:0016192	vesicle-mediated transport	34	1020	0.00011	Anxa1,Anxa11,Anxa2,Apoe,C3,Cap1,Cd47,Cd9,Copa,Grn,Gsn,Hmgb1,Hspa8,Hyou1,Itgb1,Itgb3,Lamp1,Lgals3bp,Lman1,Lman2,Loxl2,Lrp1,Lrpap1,Mcfd2,Mesdc2,Mfge8,Pdia6,Ppt1,S100a10,Scarb2,Tfrc,Tgm2,Thbs1,Vtn
GO:0019731	antibacterial humoral response	6	29	0.00011	Fau,Hist1h2be,Hist1h2bg,Hist1h2bj,Hist1h2bk,Ltf
GO:0051249	regulation of lymphocyte activation	19	396	0.00011	Ada,Anxa1,Arg1,Ccl2,Cd47,Gsn,Hmgb1,Hsp90aa1,Hspd1,Hsph1,Igf2,Igfbp2,Lamp1,Lgals1,Lgals3,Lgals9,Mif,Pnp,Tfrc
GO:0010634	positive regulation of epithelial cell migration	11	138	0.00012	Anxa1,Calr,Hmgb1,Igf2,Itgb3,Lgmn,Pfn1,Serpine1,Sparc,Tgfb2,Thbs1
GO:0035690	cellular response to drug	17	325	0.00012	Anxa1,Arg1,Ccl2,Ccl7,Ccna2,Cfl1,Cst3,Gstm1,Hsp90ab1,Hsp90b1,Hspa5,Itgb3,Serpine1,Serpinf1,Sod1,Tfrc,Thbs1
GO:0071711	basement membrane organization	5	16	0.00012	Col4a1,Ctss,Dag1,Itgb1,Plod3
GO:0022607	cellular component assembly	54	2015	0.00013	Actg1,Ahsg,Alad,Aldoa,Anxa2,Anxa5,Anxa6,Apoa1,Apoa1bp,Apoe,Arg1,B4galt1,Bag6,C1qtnf1,Calr,Capg,Cat,Cd9,Clu,Col1a1,Col1a2,Col6a1,Col6a2,Ctsd,Fn1,Gpc1,Gpx3,Gsn,Hist1h2be,Hist1h2bg,Hist1h2bj,Hist1h2bk,Hmgb1,Hsp90aa1,Hsp90ab1,Hsp90b1,Hspa4,Ide,Itgb1,Itgb3,Krt1,Lama5,Lamc1,Lox,Mif,Pdcd6ip,Pf4,Pkm,Plod3,Prkcsh,Rpsa,S100a10,Tgm2,Vtn
GO:0030003	cellular cation homeostasis	23	554	0.00013	Anxa6,Anxa7,Apoe,C1qtnf1,Ccl2,Clstn1,Cp,Dbi,Fth1,Ftl1,Gsto1,Hexb,Hmgb1,Itgb1,Itgb3,Kng1,Nucb2,Ppt1,Sod1,Sri,Tfrc,Tgm2,Tmem165
GO:0031102	neuron projection regeneration	6	30	0.00013	Apoa1,Apoe,Dag1,Lamb2,Mmp2,Tnc
GO:1903036	positive regulation of response to wounding	8	66	0.00013	Anxa1,Ccl2,Hmgb1,Mif,Plg,S100a9,Serpine1,Thbs1
GO:0001818	negative regulation of cytokine production	14	229	0.00014	Anxa1,Anxa4,Apoa1,Arg1,Fbln1,Fn1,Hmgb1,Hsp90ab1,Il1r2,Lgals9,Ltf,Srgn,Tgfb2,Thbs1
GO:0002694	regulation of leukocyte activation	21	479	0.00014	Ada,Anxa1,Arg1,Ccl2,Cd47,Gsn,Hmgb1,Hsp90aa1,Hspd1,Hsph1,Igf2,Igfbp2,Kars,Lamp1,Lgals1,Lgals3,Lgals9,Mif,Pnp,Tfrc,Thbs1
GO:0006518	peptide metabolic process	20	440	0.00014	Adam10,Aebp1,Aimp1,Anpep,Cpe,Fau,Gars,Gpx3,Gstm1,Gstm2,Gsto1,Hspa8,Ide,Kars,Lamp2,Ncstn,Rnpep,Rpsa,Sod1,Tpp1
GO:0006928	movement of cell or subcellular component	38	1223	0.00014	Aimp1,Anxa1,Apoa1,B4galt1,Cap1,Ccl2,Ccl7,Cd47,Cfl1,Col5a1,Ctgf,Dag1,Flt1,Fn1,Hexb,Hmgb1,Hsp90aa1,Itgb1,Itgb3,Lama2,Lama5,Lamb1,Lamb2,Lamc1,Lgals3,Loxl2,Mmp12,Mmp2,Pf4,Plau,Plg,Pltp,S100a9,Sema3f,Sod1,Tgfb2,Thbs1,Vtn
GO:0032964	collagen biosynthetic process	4	7	0.00014	Arg1,Col1a1,Col5a1,Serpinh1
GO:0042742	defense response to bacterium	14	229	0.00014	Coch,Fau,H2-K1,Hist1h2be,Hist1h2bg,Hist1h2bj,Hist1h2bk,Hp,Isg15,Ltf,Lyz1,Lyz2,Rarres2,Serpine1
GO:0000302	response to reactive oxygen species	13	200	0.00015	Ada,Anxa1,Arg1,Cat,Ccna2,Cfl1,Col1a1,Cst3,Hp,Hspd1,Mmp2,Sod1,Thbs1
GO:0008360	regulation of cell shape	11	142	0.00015	Aldoa,Anxa1,Anxa7,Arhgdia,Ccl2,Ccl7,Cfl1,Coch,Fn1,Hexb,Sema3e
GO:0043603	cellular amide metabolic process	25	644	0.00015	Adam10,Aebp1,Aimp1,Anpep,Arg1,Cpe,Fau,Gars,Ggh,Gm2a,Gpx3,Gstm1,Gstm2,Gsto1,Hexa,Hexb,Hspa8,Ide,Kars,Lamp2,Ncstn,Rnpep,Rpsa,Sod1,Tpp1
GO:1902532	negative regulation of intracellular signal transduction	22	521	0.00015	Apoe,Bgn,Clu,Dag1,Dcn,Fbln1,Gcg,Gsto1,Hsph1,Hyou1,Itgb1,Mif,Nucb2,Pebp1,Serpine2,Sri,Tgfb2,Thbs1,Timp2,Timp3,Tpt1,Xdh
GO:0050729	positive regulation of inflammatory response	10	116	0.00016	C3,Cd47,Ctss,Ddt,Hspd1,Kars,Mif,S100a9,Serpine1,Tgm2
GO:0050777	negative regulation of immune response	11	143	0.00016	A2m,Anxa1,Apoa1,Arg1,Col3a1,Igf2,Lgals3,Lgals9,Mmp12,Serping1,Tgfb2
GO:0001916	positive regulation of T cell mediated cytotoxicity	5	18	0.00018	B2m,H2-D1,H2-K1,Hspa8,Pnp
GO:0002698	negative regulation of immune effector process	10	119	0.00019	A2m,Anxa1,Apoa1,Arg1,Htra1,Igf2,Lgals3,Lgals9,Serping1,Tgfb2
GO:0007566	embryo implantation	7	50	0.00019	Cst3,Fbln1,Grn,Itgb3,Lamb1,Mmp2,Sod1
GO:0042177	negative regulation of protein catabolic process	10	119	0.00019	Alad,Anxa2,Bag6,Cst3,Ctsa,Hsp90ab1,Serpine2,Timp1,Timp2,Timp3
GO:1901699	cellular response to nitrogen compound	22	530	0.00019	Anxa5,Aoc1,Arg1,Ccl2,Ccna2,Cfl1,Col1a1,Col1a2,Col3a1,Col4a1,Col5a2,Col6a1,Fbn1,Hsp90b1,Hspa5,Igf2,Itgb3,Lgmn,Mmp2,Pkm,Sod1,Thbs1
GO:0006979	response to oxidative stress	18	377	0.0002	Ada,Alad,Anxa1,Apoe,Arg1,Cat,Ccna2,Cfl1,Col1a1,Cst3,Gpx3,Hp,Hspd1,Mmp2,Pebp1,Pxdn,Sod1,Thbs1
GO:0009743	response to carbohydrate	12	176	0.0002	Angpt2,Cat,Ccl2,Col6a2,Cst3,Ctgf,Ctsl,Lgals1,Prkaca,Serpinf1,Sparc,Thbs1
GO:0005996	monosaccharide metabolic process	11	148	0.00021	Aldoa,B4galt1,Fabp5,Fbn1,Glb1,Gsto1,Igf2,Man2a1,Man2b1,Pkm,Rbp4
GO:0031668	cellular response to extracellular stimulus	14	239	0.00021	Alb,Aoc1,Ccl2,Col1a1,Ctsl,Hsp90b1,Hspa5,Lamp2,Pdia3,Postn,Rnase4,Sod1,Tfrc,Tnc
GO:0031669	cellular response to nutrient levels	13	207	0.00021	Alb,Aoc1,Ccl2,Col1a1,Ctsl,Hsp90b1,Hspa5,Lamp2,Pdia3,Postn,Rnase4,Sod1,Tnc
GO:0002705	positive regulation of leukocyte mediated immunity	10	121	0.00022	Arg1,B2m,C3,H2-D1,H2-K1,Hspa8,Hspd1,Lamp1,Pnp,Tfrc
GO:0002708	positive regulation of lymphocyte mediated immunity	9	96	0.00022	B2m,C3,H2-D1,H2-K1,Hspa8,Hspd1,Lamp1,Pnp,Tfrc
GO:1901652	response to peptide	19	418	0.00022	Anxa1,Anxa5,Arg1,Cat,Ccl2,Ccna2,Cfl1,Col1a1,Ctgf,Dag1,Fabp3,Fbn1,Ggh,Igf2,Itgb3,Lgmn,Pkm,Rbp4,Sparc
GO:0009893	positive regulation of metabolic process	75	3215	0.00023	Anxa1,Anxa2,Apoa1,Apoe,Bag6,C1qtnf1,C3,Calr,Ccl2,Ccl7,Ccna2,Cfl1,Clu,Col1a1,Csf1,Cst3,Ctgf,D17Wsu104e,Dag1,Dbi,Dcn,Ddt,Fabp3,Fbln1,Fbn1,Flt1,Fn1,Gcg,Gsn,Hdgf,Hexb,Hmgb1,Hsp90aa1,Hsp90ab1,Hspa4,Hspa5,Hspa8,Hspd1,Hsph1,Igf2,Igfbp4,Inhba,Ist1,Itgb1,Itgb3,Kars,Lgals9,Lgmn,Lrp1,Ltf,Lum,Mif,Mmp12,Nampt,Nucb2,Pcolce,Pebp1,Pf4,Pfn1,Plau,Pnp,Psap,Rarres2,S100a9,Sema7a,Serpine1,Sod1,Tfrc,Tgfb2,Thbs1,Timp2,…
GO:0048002	antigen processing and presentation of peptide antigen	6	34	0.00023	B2m,Bag6,Calr,Ctss,H2-D1,H2-K1
GO:0019318	hexose metabolic process	10	123	0.00024	Aldoa,B4galt1,Fabp5,Fbn1,Glb1,Igf2,Man2a1,Man2b1,Pkm,Rbp4
GO:0046686	response to cadmium ion	7	53	0.00025	Alad,Arg1,B2m,Cat,Gsn,Sod1,Sparc
GO:0090303	positive regulation of wound healing	7	53	0.00025	Anxa1,Ccl2,Hmgb1,Plg,S100a9,Serpine1,Thbs1
GO:0002474	antigen processing and presentation of peptide antigen via MHC class I	5	20	0.00026	B2m,Bag6,Calr,H2-D1,H2-K1
GO:0010759	positive regulation of macrophage chemotaxis	5	20	0.00026	Ccl2,Csf1,Kars,Rarres2,Thbs1
GO:0034284	response to monosaccharide	11	152	0.00026	Angpt2,Cat,Ccl2,Col6a2,Ctgf,Ctsl,Lgals1,Prkaca,Serpinf1,Sparc,Thbs1
GO:0034369	plasma lipoprotein particle remodeling	5	20	0.00026	Apoa1,Apoe,Lpl,Pla2g7,Pltp
GO:0070208	protein heterotrimerization	5	20	0.00026	C1qtnf1,Col1a1,Col1a2,Col6a1,Col6a2
GO:0090026	positive regulation of monocyte chemotaxis	5	20	0.00026	Ccl2,Hmgb1,Lgmn,Pla2g7,Serpine1
GO:0010975	regulation of neuron projection development	22	547	0.00028	Apoe,B2m,Cfl1,Ctsz,Fn1,Grn,H2-D1,H2-K1,Hspa5,Ist1,Itgb1,Lgals1,Lrp1,Mif,Plaa,Prkcsh,S100a9,Scarb2,Sema3f,Sema7a,Serpine2,Serpinf1
GO:0032429	regulation of phospholipase A2 activity	4	9	0.00028	Anxa1,Lrp1,Plaa,Ppt1
GO:0035987	endodermal cell differentiation	6	36	0.00029	Col4a2,Col6a1,Fn1,Inhba,Mmp2,Vtn
GO:0031670	cellular response to nutrient	7	55	0.0003	Ccl2,Col1a1,Hsp90b1,Pdia3,Postn,Sod1,Tnc
GO:0035272	exocrine system development	7	55	0.0003	Cst3,Dag1,Igf2,Lama1,Lama5,Tgfb2,Tgm2
GO:0010721	negative regulation of cell development	17	356	0.00031	Apoe,B2m,Calr,Col3a1,Ctsz,Dnajb11,Fbln1,Fbn1,H2-D1,H2-K1,Itgb1,Lgals1,Lrp1,Ltf,Postn,Prkcsh,Sema3f
GO:0031100	animal organ regeneration	8	77	0.00031	Angpt2,Apoa1,Ccl2,Ccna2,Igf2r,Lifr,Pkm,Vtn
GO:0006575	cellular modified amino acid metabolic process	11	156	0.00032	Crtap,Ggh,Gpx3,Gstm1,Gstm2,Gsto1,Pcyox1,Plod1,Plod3,Prdx4,Sod1
GO:0050900	leukocyte migration	12	186	0.00032	Aimp1,Anxa1,B4galt1,Ccl2,Ccl7,Flt1,Itgb1,Lgals3,Pf4,Plg,S100a9,Tgfb2
GO:0042246	tissue regeneration	7	56	0.00033	Anxa1,Dag1,Gsn,Pkm,Plau,Plg,Postn
GO:0048675	axon extension	6	37	0.00033	Hsp90aa1,Hsp90ab1,Itgb1,Lamb2,Sema3f,Sema7a
GO:0045995	regulation of embryonic development	10	129	0.00034	Apoa1,Bag6,Col5a1,Col5a2,Dag1,Hspa5,Lama1,Lama2,Lama5,Prkaca
GO:0051604	protein maturation	12	188	0.00034	Adam10,Aebp1,Aga,Cpe,Ctsl,Ctss,Lgmn,Ncstn,Plau,Prdx4,Serpinh1,Srgn
GO:0043588	skin development	13	220	0.00035	Anxa1,Col1a1,Col1a2,Col3a1,Col5a1,Col5a2,Ctsl,Dbi,Inhba,Krt1,Lama5,Sfn,Tgfb2
GO:0043902	positive regulation of multi-organism process	11	158	0.00035	Apoe,Arg1,Cfl1,Hspa8,Inhba,Lgals1,Lgals9,Mif,Pfn1,Plau,Ppia
GO:0006807	nitrogen compound metabolic process	136	6983	0.00036	Ada,Adam10,Aebp1,Aga,Aimp1,Alad,Aldoa,Anpep,Anxa1,Anxa2,Aoc1,Apoa1,Apoa1bp,Apoe,Arg1,B4galt1,Bag6,Bgn,Bmp1,C1qa,C1qc,C3,C4b,Cat,Ccna2,Cfl1,Chil3,Col3a1,Col4a2,Cpe,Crtap,Ctgf,Ctsa,Ctsb,Ctsd,Ctsk,Ctsl,Ctss,Ctsz,Dag1,Dbi,Dcn,Dnajb11,Dnase1l3,Dpp7,Endod1,F13a1,Fabp5,Fau,Fbln1,Flt1,Fn1,Gars,Ggh,Gm2a,Gns,Gpc1,Gpx3,Gsn,Gstm1,Gstm2,Gsto1,Hdgf,Hexa,Hexb,Hmgb1,Hsp90aa1,Hsp90ab1,Hsp90b1,Hspa5,Hspa8,Hspd1,Ht…
GO:0071560	cellular response to transforming growth factor beta stimulus	10	130	0.00036	Arg1,Ccl2,Col1a1,Col1a2,Col3a1,Col4a2,Fbn1,Postn,Serpine1,Tgfb2
GO:0030574	collagen catabolic process	5	22	0.00037	Ctsb,Ctsk,Ctss,Mmp2,Prss2
GO:0050767	regulation of neurogenesis	29	864	0.00038	Apoe,B2m,Calr,Cfl1,Col3a1,Csf1,Ctsz,Dag1,Dnajb11,Fn1,Grn,H2-D1,H2-K1,Hspa5,Ist1,Itgb1,Lgals1,Lrp1,Man2a1,Mif,Plaa,Prkcsh,S100a9,Scarb2,Sema3f,Sema7a,Serpine2,Serpinf1,Timp2
GO:0045471	response to ethanol	10	132	0.0004	Alad,Cat,Ccl2,Ccl7,Ggh,Gsn,Pebp1,Sod1,Sparc,Tnc
GO:0043903	regulation of symbiosis, encompassing mutualism through parasitism	12	192	0.00041	Anxa2,Apoe,Arg1,Cfl1,Fbln1,Gsn,Hspa8,Isg15,Lgals1,Ltf,Pfn1,Ppia
GO:0002711	positive regulation of T cell mediated immunity	6	39	0.00042	B2m,H2-D1,H2-K1,Hspa8,Hspd1,Pnp
GO:0008285	negative regulation of cell population proliferation	24	648	0.00042	Aimp1,Apoe,Arg1,B4galt1,Cd9,Ctsl,Fbln1,Flt1,Fth1,Inhba,Itgb1,Kars,Lgals3,Lgals9,Prdx4,Rbp4,Serpine2,Serpinf1,Sfn,Sparc,Tgfb2,Thbs1,Timp2,Xdh
GO:0009410	response to xenobiotic stimulus	13	225	0.00042	Ada,Arg1,Ccl2,Ccna2,Gstm1,Gstm2,Gsto1,Hsp90ab1,Hspa5,Hspd1,Prss2,Serpinf1,Sod1
GO:0031325	positive regulation of cellular metabolic process	70	3004	0.00044	Anxa1,Anxa2,Apoa1,Apoe,Bag6,C1qtnf1,C3,Ccl2,Ccl7,Ccna2,Cfl1,Clu,Col1a1,Csf1,Cst3,Ctgf,D17Wsu104e,Dag1,Dcn,Ddt,Fabp3,Fbln1,Fbn1,Flt1,Fn1,Gcg,Gsn,Hdgf,Hexb,Hmgb1,Hsp90aa1,Hsp90ab1,Hspa5,Hspa8,Hspd1,Hsph1,Igf2,Igfbp4,Inhba,Ist1,Itgb1,Itgb3,Kars,Lgals9,Lgmn,Lrp1,Ltf,Lum,Mif,Mmp12,Nampt,Nucb2,Pcolce,Pebp1,Pf4,Pfn1,Plau,Pnp,Psap,Rarres2,S100a9,Sema7a,Sod1,Tfrc,Tgfb2,Thbs1,Timp2,Vtn,Xdh,Ybx1
GO:0031330	negative regulation of cellular catabolic process	13	226	0.00044	Alad,Anxa2,Bag6,Cst3,Ctsa,Dbi,Hp,Hsp90ab1,Qsox1,Timp1,Timp2,Timp3,Ybx1
GO:0051345	positive regulation of hydrolase activity	24	652	0.00045	Apoa1,Arhgdia,Ccl2,Ccl7,Ctgf,Dnajb11,Fbln1,Flt1,Fn1,Gm2a,Gsn,Hmgb1,Hsp90ab1,Hspd1,Itgb1,Kars,Lgmn,Pcolce,Pfn1,Plaa,S100a10,S100a9,Tbc1d15,Xdh
GO:0071248	cellular response to metal ion	11	164	0.00046	Alad,Aoc1,B2m,Calr,Fn1,Gsn,Hspa5,Lgmn,Serpinf1,Sod1,Tfrc
GO:0044265	cellular macromolecule catabolic process	24	654	0.00047	Bag6,Ctsa,Ctsb,Ctsk,Ctsl,Ctss,Ctsz,Dnase1l3,Gpc1,Hsp90b1,Hspa5,Ide,Isg15,Lamp2,Lgmn,Lyz1,Lyz2,Manba,Pcyox1,Pdcd6ip,Plaa,Plg,Ppt1,Scpep1
GO:0050680	negative regulation of epithelial cell proliferation	10	135	0.00047	Aimp1,Apoe,Ctsl,Flt1,Serpinf1,Sfn,Sparc,Tgfb2,Thbs1,Xdh
GO:0060249	anatomical structure homeostasis	14	262	0.00047	Aldoa,Csf1,Ctgf,Ctsk,Ctss,Hsp90aa1,Hsp90ab1,Itgb1,Lamp2,Napsa,Plg,Rbp4,Sod1,Tpp1
GO:0061077	chaperone-mediated protein folding	7	60	0.00047	Calr,Clu,Crtap,Hspa8,Hspd1,Hsph1,Pdia4
GO:0070206	protein trimerization	7	60	0.00047	Arg1,C1qtnf1,Col1a1,Col1a2,Col6a1,Col6a2,Mif
GO:0090288	negative regulation of cellular response to growth factor stimulus	10	135	0.00047	Dcn,Fbn1,Glg1,Gpc1,Hspa5,Htra1,Htra3,Thbs1,Vasn,Xdh
GO:0097305	response to alcohol	13	228	0.00047	Alad,Cat,Ccl2,Ccl7,Dag1,Ggh,Glb1,Gsn,Inhba,Pebp1,Sod1,Sparc,Tnc
GO:0048589	developmental growth	18	409	0.00048	Anxa1,Csf1,Dag1,Gsn,Hsp90aa1,Hsp90ab1,Itgb1,Lamb2,Pkm,Plau,Plg,Postn,Psap,Sema3f,Sema7a,Tgfb2,Thbs1,Tnc
GO:0032680	regulation of tumor necrosis factor production	10	136	0.00049	Ccl2,Clu,Ddt,Hmgb1,Hspd1,Lgals9,Ltf,Mif,Pf4,Thbs1
GO:0042026	protein refolding	4	11	0.00049	B2m,Hsp90aa1,Hspa8,Hspd1
GO:0048729	tissue morphogenesis	23	614	0.00049	B4galt1,Cfl1,Col3a1,Col4a1,Col5a1,Csf1,Ctsl,Ctsz,Dag1,Flt1,Inhba,Itgb1,Lama1,Lama5,Mmp12,Mmp2,Pfn1,Plod3,Prkaca,Sema3e,Tgfb2,Tgm2,Tnc
GO:0051131	chaperone-mediated protein complex assembly	4	11	0.00049	Clu,Hsp90aa1,Hsp90ab1,Hspa4
GO:0009894	regulation of catabolic process	26	745	0.0005	Alad,Anxa2,Apoa1,Apoe,Bag6,Clu,Cst3,Ctsa,Dbi,Dcn,Hmgb1,Hp,Hsp90aa1,Hsp90ab1,Itgb1,Lrp1,Mif,Prkaca,Qsox1,Rarres2,Serpinb1a,Serpine2,Timp1,Timp2,Timp3,Ybx1
GO:0001937	negative regulation of endothelial cell proliferation	6	41	0.00052	Aimp1,Apoe,Flt1,Sparc,Thbs1,Xdh
GO:0007431	salivary gland development	6	41	0.00052	Cst3,Dag1,Lama1,Lama5,Tgfb2,Tgm2
GO:0010952	positive regulation of peptidase activity	11	167	0.00052	Ctgf,Fbln1,Fn1,Gsn,Hmgb1,Hspd1,Kars,Lgmn,Pcolce,S100a9,Xdh
GO:0051099	positive regulation of binding	12	198	0.00052	Anxa2,Apoe,B2m,Gcg,Hmgb1,Hsp90ab1,Hspa4,Lgals9,Lrp1,S100a10,Tgfb2,Vtn
GO:1903334	positive regulation of protein folding	3	3	0.00054	Hspa8,Pdia3,Pdia4
GO:1903708	positive regulation of hemopoiesis	12	199	0.00054	Ada,Anxa1,Csf1,Flt1,Hmgb1,Hsp90aa1,Inhba,Isg15,Itgb3,Lgals9,Pf4,Pnp
GO:0050830	defense response to Gram-positive bacterium	8	86	0.00059	Fau,Hist1h2be,Hist1h2bg,Hist1h2bj,Hist1h2bk,Lyz1,Lyz2,Rarres2
GO:0009895	negative regulation of catabolic process	14	269	0.0006	Alad,Anxa2,Bag6,Cst3,Ctsa,Dbi,Hp,Hsp90ab1,Qsox1,Serpine2,Timp1,Timp2,Timp3,Ybx1
GO:0032370	positive regulation of lipid transport	7	63	0.0006	Anxa2,Apoe,C1qtnf1,Lrp1,Mif,Nucb2,Pltp
GO:0005975	carbohydrate metabolic process	17	381	0.00063	Aldoa,B4galt1,Chil3,Fabp5,Fbn1,Glb1,Gm2a,Gsto1,Gusb,Hexa,Hexb,Igf2,Man2a1,Man2b1,Manba,Pkm,Rbp4
GO:0048468	cell development	43	1579	0.00063	Actg1,Angpt2,Anxa2,Apoa1,Apoe,B4galt1,Cd9,Cfl1,Clu,Cst3,Dag1,Dnase1l3,Fn1,Gsn,Hba-a1,Hexa,Hexb,Hsp90aa1,Hsp90ab1,Inhba,Itgb1,Itgb3,Lama1,Lama2,Lama5,Lamb1,Lamb2,Lamc1,Lifr,Manf,Mmp2,Pebp1,Plod3,Postn,Prkaca,S100a9,Sema3f,Sema7a,Serpinh1,Sfn,Sod1,Tgfb2,Tnc
GO:0051129	negative regulation of cellular component organization	24	669	0.00063	Apoa1,Apoe,B2m,Capg,Cfl1,Clu,Cst3,Ctsz,Fbln1,Gsn,H2-D1,H2-K1,Hmgb1,Hspa8,Itgb1,Lamp2,Lgals1,Lgals3,Lrp1,Lrpap1,Pfn1,Postn,Prkcsh,Sema3f
GO:0032504	multicellular organism reproduction	27	803	0.00064	Afp,Angpt2,Anxa1,Arg1,B4galt1,Bag6,Calr,Ccl2,Cd9,Crtap,Ctsb,Ctsl,Grn,Hexb,Igf2r,Inhba,Itgb1,Lamp1,Mif,Pebp1,Prdx4,Prkaca,Rbp4,Serpine2,Serpinf1,Sod1,Tpt1
GO:0044085	cellular component biogenesis	55	2213	0.00064	Actg1,Ahsg,Alad,Aldoa,Anxa2,Anxa5,Anxa6,Apoa1,Apoa1bp,Apoe,Arg1,B4galt1,Bag6,C1qtnf1,Calr,Capg,Cat,Cd9,Clu,Col1a1,Col1a2,Col6a1,Col6a2,Ctsd,Fn1,Gpc1,Gpx3,Gsn,Hist1h2be,Hist1h2bg,Hist1h2bj,Hist1h2bk,Hmgb1,Hsp90aa1,Hsp90ab1,Hsp90b1,Hspa4,Ide,Itgb1,Itgb3,Krt1,Lama5,Lamc1,Lox,Mif,Pdcd6ip,Pf4,Pkm,Plod3,Prkcsh,Rpsa,S100a10,Serpine2,Tgm2,Vtn
GO:0050714	positive regulation of protein secretion	14	271	0.00064	Gcg,Hmgb1,Hspd1,Kars,Lgals9,Lpl,Mif,Mmp12,Postn,Ppia,Psg22,Rbp4,Sri,Tgfb2
GO:0051851	modification by host of symbiont morphology or physiology	7	64	0.00065	Anxa2,Apoe,Cfl1,Hspa8,Ltf,Pf4,Plg
GO:0002009	morphogenesis of an epithelium	20	503	0.00067	B4galt1,Cfl1,Col4a1,Col5a1,Csf1,Ctsl,Ctsz,Dag1,Flt1,Lama1,Lama5,Mmp12,Mmp2,Pfn1,Plod3,Prkaca,Sema3e,Tgfb2,Tgm2,Tnc
GO:0006898	receptor-mediated endocytosis	11	173	0.00067	Apoe,Cap1,Cd9,Itgb1,Lgals3bp,Loxl2,Lrp1,Ppt1,Scarb2,Tfrc,Vtn
GO:0045860	positive regulation of protein kinase activity	19	462	0.00067	Clu,Csf1,Dag1,Fbn1,Flt1,Gcg,Hmgb1,Hsp90aa1,Hsp90ab1,Hsph1,Igf2,Itgb3,Kars,Lgals9,Ltf,Mif,Sod1,Tgfb2,Thbs1
GO:1990138	neuron projection extension	7	65	0.0007	Hsp90aa1,Hsp90ab1,Itgb1,Lamb2,Postn,Sema3f,Sema7a
GO:0002792	negative regulation of peptide secretion	10	144	0.00072	Anxa1,Anxa4,Anxa5,Apoa1,Fbln1,Fn1,Il1r2,Lgals9,Nucb2,Srgn
GO:0051291	protein heterooligomerization	10	144	0.00072	Anxa2,C1qtnf1,Col1a1,Col1a2,Col6a1,Col6a2,Ide,Krt1,Prkcsh,S100a10
GO:0071345	cellular response to cytokine stimulus	24	676	0.00072	Actg1,Alad,Arg1,Bgn,Capg,Ccl2,Ccl7,Cfl1,Col1a1,Csf1,Dcn,Fn1,Gsn,Hsp90ab1,Hspa5,Il1r2,Kars,Lifr,Pcolce,Pf4,Postn,Serpine1,Tfrc,Tnfrsf11b
GO:0006874	cellular calcium ion homeostasis	17	388	0.00076	Anxa6,Anxa7,Apoe,C1qtnf1,Ccl2,Clstn1,Dbi,Gsto1,Hexb,Hmgb1,Itgb1,Itgb3,Kng1,Nucb2,Sri,Tgm2,Tmem165
GO:0045088	regulation of innate immune response	13	242	0.00077	A2m,Arg1,Coch,Hmgb1,Hsp90ab1,Hspd1,Igf2,Lamp1,Lgals9,Ltf,Mmp12,Mmp2,Serping1
GO:1905048	regulation of metallopeptidase activity	4	13	0.00077	Kars,Timp1,Timp2,Timp3
GO:0045185	maintenance of protein location	8	91	0.00081	Dag1,Fbn1,Gsn,Hspa5,Lgals9,Pfn1,Srgn,Sri
GO:0048146	positive regulation of fibroblast proliferation	7	67	0.00083	Anxa2,Ccna2,Fbln1,Fn1,Itgb3,Mif,Serpine1
GO:0071230	cellular response to amino acid stimulus	7	67	0.00083	Col1a1,Col1a2,Col3a1,Col4a1,Col5a2,Col6a1,Mmp2
GO:0043170	macromolecule metabolic process	122	6225	0.00085	Adam10,Aebp1,Aga,Aimp1,Anpep,Anxa1,Anxa2,Apoa1,Apoe,B4galt1,Bag6,Bgn,Bmp1,C1qa,C1qc,C3,C4b,Cat,Ccna2,Cd9,Cfl1,Chil3,Col3a1,Col4a2,Col5a1,Cpe,Crtap,Ctgf,Ctsa,Ctsb,Ctsd,Ctsk,Ctsl,Ctss,Ctsz,Dag1,Dcn,Dnajb11,Dnase1l3,Dpp7,Endod1,F13a1,Fau,Fbln1,Flt1,Fn1,Gars,Ggh,Gns,Gpc1,Gsn,Hdgf,Hexa,Hexb,Hmgb1,Hsp90aa1,Hsp90ab1,Hsp90b1,Hspa5,Hspa8,Hspd1,Htra1,Htra3,Ide,Inhba,Isg15,Itgb1,Kars,Krt1,Lama1,Lamp2,Lgals3…
GO:0031647	regulation of protein stability	13	245	0.00086	Apoa1,Bag6,Calr,Clu,Crtap,Ctsa,Gsn,Hsp90aa1,Hspa8,Hspd1,Lamp1,Lamp2,Pfn1
GO:2001201	regulation of transforming growth factor-beta secretion	3	4	0.00088	Fbln1,Fn1,Psg22
GO:0043171	peptide catabolic process	5	28	0.00089	Anpep,Cpe,Ide,Rnpep,Tpp1
GO:0051048	negative regulation of secretion	13	246	0.00089	Ada,Anpep,Anxa1,Anxa4,Anxa5,Apoa1,Fbln1,Fn1,Il1r2,Lgals9,Nucb2,Sct,Srgn
GO:0071407	cellular response to organic cyclic compound	19	475	0.00091	Anxa1,Aoc1,Arg1,Arhgdia,Ccl2,Ccna2,Col1a1,Dag1,Hsp90ab1,Hsp90b1,Hspa5,Inhba,Lgals1,Mmp2,Pdia3,Serpinf1,Sod1,Tfpi,Tnc
GO:2000241	regulation of reproductive process	11	180	0.00091	Ada,Anxa5,B4galt1,Calr,Inhba,Mmp12,Plau,Prdx4,Prkaca,Serpinf1,Timp1
GO:0010720	positive regulation of cell development	22	603	0.00095	Apoa1,Apoe,Calr,Cfl1,Csf1,Dag1,Fn1,Grn,Hspa5,Ist1,Itgb1,Itgb3,Man2a1,Mif,Plaa,S100a10,S100a9,Scarb2,Sema7a,Serpine2,Serpinf1,Timp2
GO:1900024	regulation of substrate adhesion-dependent cell spreading	6	47	0.00095	Apoa1,Calr,Fbln1,Itgb3,Postn,S100a10
GO:1990314	cellular response to insulin-like growth factor stimulus	4	14	0.00095	Ccna2,Cfl1,Fbn1,Itgb3
GO:2000257	regulation of protein activation cascade	4	14	0.00095	A2m,C3,Serpinc1,Serping1
GO:0002718	regulation of cytokine production involved in immune response	7	69	0.00096	Apoa1,Arg1,B2m,Kars,Mif,Sema7a,Tgfb2
GO:0017015	regulation of transforming growth factor beta receptor signaling pathway	8	94	0.00097	Fbn1,Glg1,Hsp90ab1,Hspa5,Htra1,Htra3,Thbs1,Vasn
GO:0007229	integrin-mediated signaling pathway	7	70	0.001	Apoa1,Col3a1,Ctgf,Itgb1,Itgb3,Lama5,Sema7a
GO:0042176	regulation of protein catabolic process	16	360	0.001	Alad,Anxa2,Apoe,Bag6,Clu,Cst3,Ctsa,Hsp90aa1,Hsp90ab1,Lrp1,Prkaca,Serpinb1a,Serpine2,Timp1,Timp2,Timp3
GO:0007154	cell communication	85	3984	0.0011	Adam10,Afp,Aimp1,Alb,Angpt2,Anpep,Anxa1,Anxa4,Anxa6,Aoc1,Apoa1,Apoe,Arhgdia,Bag6,Bgn,Cap1,Ccl2,Ccl7,Ccna2,Cd47,Cd9,Clstn1,Clu,Col1a1,Col1a2,Col3a1,Col4a1,Col4a2,Cpe,Csf1,Ctgf,Ctsl,Dcn,Ecm1,Fbn1,Flt1,Gcg,Gsn,Hexa,Hp,Hsp90b1,Hspa5,Hspd1,Igf2,Igf2r,Igfbp2,Il1r2,Inhba,Itgb1,Itgb3,Itm2b,Kars,Lama1,Lama5,Lamp1,Lamp2,Lgals3,Lgals9,Lifr,Lpl,Lrp1,Mesdc2,Mif,Ncstn,Pdia3,Pebp1,Pf4,Pnp,Postn,Ppt1,Procr,Psap,…
GO:0008104	protein localization	45	1733	0.0011	Anxa1,Anxa2,Apoe,Bag6,Calr,Cfl1,Clu,Col1a1,Copa,Cpe,Dag1,Fbn1,Gsn,Hdgf,Hmgb1,Hsp90aa1,Hsp90b1,Hspa4,Hspa5,Hspa8,Hspd1,Ist1,Itgb1,Lama5,Lamp1,Lamp2,Lgals9,Lman1,Lman2,M6pr,Mcfd2,Mesdc2,Mmp12,Pdcd6ip,Pfn1,Plod3,Ppt1,Rpsa,S100a10,Scarb2,Srgn,Sri,Tbc1d15,Tfrc,Ybx1
GO:0010595	positive regulation of endothelial cell migration	8	96	0.0011	Anxa1,Calr,Hmgb1,Igf2,Itgb3,Lgmn,Sparc,Thbs1
GO:0010596	negative regulation of endothelial cell migration	6	49	0.0011	Angpt2,Apoe,Dcn,Hmgb1,Serpinf1,Thbs1
GO:0022612	gland morphogenesis	9	123	0.0011	Arg1,Csf1,Dag1,Lama1,Lama5,Mmp2,Tgfb2,Tgm2,Tnc
GO:0031640	killing of cells of other organism	5	30	0.0011	Alb,Ccl2,Hist1h2bk,Ltf,Pf4
GO:0032944	regulation of mononuclear cell proliferation	12	217	0.0011	Ada,Anxa1,Arg1,Csf1,Hmgb1,Igf2,Igfbp2,Lgals3,Lgals9,Mif,Pnp,Tfrc
GO:2001233	regulation of apoptotic signaling pathway	17	401	0.0011	Clu,Gcg,Gsn,Hsph1,Hyou1,Inhba,Lgals3,Mif,Pdia3,Pf4,S100a9,Serpine1,Sod1,Tgfb2,Thbs1,Timp3,Tpt1
GO:0001503	ossification	12	221	0.0012	Ahsg,Bmp1,Col1a1,Col5a2,Csf1,Ctgf,Ctsk,Ecm1,Igf2,Ltf,Mmp2,Sparc
GO:0002700	regulation of production of molecular mediator of immune response	9	126	0.0012	Apoa1,Arg1,B2m,Kars,Mif,Rbp4,Sema7a,Tfrc,Tgfb2
GO:0007166	cell surface receptor signaling pathway	44	1683	0.0012	Adam10,Afp,Angpt2,Anxa1,Anxa4,Apoa1,Arhgdia,Bag6,Bgn,Ccl2,Ccl7,Cd9,Col1a1,Col1a2,Col3a1,Col4a1,Col4a2,Cpe,Csf1,Ctgf,Dcn,Flt1,Hexa,Hp,Igf2,Il1r2,Inhba,Itgb1,Itgb3,Itm2b,Kars,Lama1,Lama5,Lifr,Mesdc2,Mif,Ncstn,Pf4,Sema3e,Sema3f,Sema7a,Tgfb2,Tnfrsf11b,Vasn
GO:0010604	positive regulation of macromolecule metabolic process	68	3004	0.0012	Anxa2,Apoe,Bag6,C1qtnf1,C3,Calr,Ccl2,Ccl7,Ccna2,Cfl1,Clu,Col1a1,Csf1,Cst3,Ctgf,D17Wsu104e,Dag1,Dcn,Ddt,Fbln1,Fbn1,Flt1,Fn1,Gcg,Gsn,Hdgf,Hexb,Hmgb1,Hsp90aa1,Hsp90ab1,Hspa4,Hspa5,Hspa8,Hspd1,Hsph1,Igf2,Igfbp4,Inhba,Ist1,Itgb1,Itgb3,Kars,Lgals9,Lgmn,Lrp1,Ltf,Lum,Mif,Mmp12,Nampt,Pcolce,Pf4,Pfn1,Pnp,Psap,Rarres2,S100a9,Sema7a,Serpine1,Sod1,Tfrc,Tgfb2,Thbs1,Timp2,Tnc,Vtn,Xdh,Ybx1
GO:0010876	lipid localization	13	256	0.0012	Anxa1,Apoa1,Apoe,Fabp3,Gm2a,Hdlbp,Hexa,Hexb,Inhba,Npc2,Pltp,Psap,Rbp4
GO:0045824	negative regulation of innate immune response	6	50	0.0012	A2m,Arg1,Igf2,Lgals9,Mmp12,Serping1
GO:0048609	multicellular organismal reproductive process	26	792	0.0012	Afp,Angpt2,Anxa1,Arg1,B4galt1,Bag6,Calr,Ccl2,Crtap,Ctsb,Ctsl,Grn,Hexb,Igf2r,Inhba,Itgb1,Lamp1,Mif,Pebp1,Prdx4,Prkaca,Rbp4,Serpine2,Serpinf1,Sod1,Tpt1
GO:0050792	regulation of viral process	10	155	0.0012	Apoe,Cfl1,Fbln1,Gsn,Hspa8,Isg15,Lgals1,Ltf,Pfn1,Ppia
GO:0070372	regulation of ERK1 and ERK2 cascade	14	290	0.0012	C3,Ccl2,Ccl7,Ctgf,Ddt,Fbln1,Fn1,Gcg,Hmgb1,Itgb3,Kars,Mif,Sema7a,Timp3
GO:0006958	complement activation, classical pathway	5	31	0.0013	C1qa,C1qc,C3,C4b,Serping1
GO:0008406	gonad development	12	222	0.0013	Afp,Ahsg,Cst3,Ctsl,Inhba,Mmp2,Prdx4,Rbp4,Serpinb6a,Serpine1,Sod1,Tgfb2
GO:0010942	positive regulation of cell death	23	664	0.0013	Anxa1,Anxa5,B4galt1,Clu,Ctgf,Ctsz,Gsn,Hmgb1,Hp,Hspd1,Igf2r,Inhba,Itgb1,Lrp1,Mmp2,Pdia3,S100a9,Sod1,Tgfb2,Tgm2,Thbs1,Timp3,Xdh
GO:0044257	cellular protein catabolic process	19	492	0.0013	Bag6,Ctsa,Ctsb,Ctsk,Ctsl,Ctss,Ctsz,Hsp90b1,Hspa5,Ide,Isg15,Lamp2,Lgmn,Pcyox1,Pdcd6ip,Plaa,Plg,Ppt1,Scpep1
GO:0050821	protein stabilization	10	157	0.0013	Apoa1,Bag6,Calr,Clu,Crtap,Hsp90aa1,Hspd1,Lamp1,Lamp2,Pfn1
GO:0071229	cellular response to acid chemical	11	189	0.0013	Ccl2,Col1a1,Col1a2,Col3a1,Col4a1,Col5a2,Col6a1,Krt13,Mmp2,Serpinf1,Tnc
GO:0072001	renal system development	14	294	0.0013	Angpt2,Anxa4,Bag6,Cat,Col4a1,Dcn,Fbn1,Lama5,Lamb2,Nid1,Prkcsh,Rbp4,Serpinf1,Tgfb2
GO:0019915	lipid storage	5	32	0.0014	Apoa1,Apoe,Gm2a,Hexa,Hexb
GO:0032526	response to retinoic acid	8	101	0.0014	Ccl2,Col1a1,Igf2r,Igfbp2,Krt13,Rbp4,Serpinf1,Tnc
GO:0045664	regulation of neuron differentiation	24	714	0.0014	Apoe,B2m,Calr,Cfl1,Ctsz,Fn1,Grn,H2-D1,H2-K1,Hspa5,Ist1,Itgb1,Lgals1,Lrp1,Mif,Plaa,Prkcsh,S100a9,Scarb2,Sema3f,Sema7a,Serpine2,Serpinf1,Timp2
GO:0051961	negative regulation of nervous system development	15	335	0.0014	Apoe,B2m,Calr,Col3a1,Cpe,Ctsz,Dnajb11,H2-D1,H2-K1,Itgb1,Lgals1,Lrp1,Prkaca,Prkcsh,Sema3f
GO:0060560	developmental growth involved in morphogenesis	9	128	0.0014	Csf1,Hsp90aa1,Hsp90ab1,Itgb1,Lamb2,Postn,Sema3f,Sema7a,Tnc
GO:0120035	regulation of plasma membrane bounded cell projection organization	24	712	0.0014	Apoe,B2m,Cfl1,Ctsz,Fn1,Grn,H2-D1,H2-K1,Hsp90aa1,Hspa5,Ist1,Itgb1,Lgals1,Lrp1,Mif,Pfn1,Plaa,Prkcsh,S100a9,Scarb2,Sema3f,Sema7a,Serpine2,Serpinf1
GO:0031345	negative regulation of cell projection organization	11	193	0.0015	Apoe,B2m,Cfl1,Ctsz,H2-D1,H2-K1,Itgb1,Lgals1,Lrp1,Prkcsh,Sema3f
GO:0045859	regulation of protein kinase activity	24	717	0.0015	Ahsg,Apoe,Bgn,Clu,Csf1,Dag1,Dcn,Fbn1,Flt1,Gcg,Hmgb1,Hsp90aa1,Hsp90ab1,Hsph1,Igf2,Itgb3,Kars,Lgals9,Ltf,Mif,Sfn,Sod1,Tgfb2,Thbs1
GO:0050679	positive regulation of epithelial cell proliferation	11	193	0.0015	Arg1,B4galt1,Ccl2,D17Wsu104e,Ecm1,Grn,Hmgb1,Htra1,Igf2,Itgb3,Mmp12
GO:0050715	positive regulation of cytokine secretion	9	131	0.0015	Hmgb1,Hspd1,Kars,Lgals9,Lpl,Mif,Mmp12,Postn,Psg22
GO:0051098	regulation of binding	16	376	0.0015	Anxa2,Apoe,B2m,Ctsz,Gcg,Hmgb1,Hsp90ab1,Hspa4,Hspa5,Lgals9,Lrp1,Lrpap1,S100a10,Sri,Tgfb2,Vtn
GO:0051173	positive regulation of nitrogen compound metabolic process	65	2866	0.0015	Anxa2,Apoe,Bag6,C1qtnf1,C3,Ccl2,Ccl7,Ccna2,Cfl1,Clu,Col1a1,Csf1,Cst3,Ctgf,D17Wsu104e,Dag1,Dcn,Ddt,Fbln1,Fbn1,Flt1,Fn1,Gcg,Gsn,Hdgf,Hexb,Hmgb1,Hsp90aa1,Hsp90ab1,Hspa5,Hspa8,Hspd1,Hsph1,Igf2,Igfbp4,Inhba,Ist1,Itgb1,Itgb3,Kars,Lgals9,Lgmn,Lrp1,Ltf,Lum,Mif,Mmp12,Nampt,Pcolce,Pebp1,Pf4,Pfn1,Pnp,Psap,Rarres2,S100a9,Sema7a,Sod1,Tfrc,Tgfb2,Thbs1,Timp2,Vtn,Xdh,Ybx1
GO:0061138	morphogenesis of a branching epithelium	11	194	0.0015	B4galt1,Col4a1,Csf1,Ctsz,Dag1,Flt1,Lama1,Lama5,Sema3e,Tgm2,Tnc
GO:1903706	regulation of hemopoiesis	16	377	0.0015	Ada,Anxa1,B2m,C1qc,Csf1,Fbn1,Flt1,Hmgb1,Hsp90aa1,Inhba,Isg15,Itgb3,Lgals9,Ltf,Pf4,Pnp
GO:0043901	negative regulation of multi-organism process	10	163	0.0016	Ada,Anxa2,Calr,Fbln1,Gsn,Htra1,Isg15,Ltf,Prdx4,Timp1
GO:0048145	regulation of fibroblast proliferation	8	103	0.0016	Anxa2,Ccna2,Fbln1,Fn1,Fth1,Itgb3,Mif,Serpine1
GO:0048754	branching morphogenesis of an epithelial tube	10	163	0.0016	B4galt1,Col4a1,Csf1,Ctsz,Dag1,Flt1,Lama1,Lama5,Sema3e,Tnc
GO:0051260	protein homooligomerization	15	339	0.0016	Alad,Aldoa,Anxa5,Anxa6,Apoa1bp,Arg1,B4galt1,C1qtnf1,Cat,Gpx3,Ide,Mif,Pdcd6ip,Pkm,Tgm2
GO:0032092	positive regulation of protein binding	8	104	0.0017	Anxa2,Apoe,B2m,Gcg,Hsp90ab1,Hspa4,Lrp1,Vtn
GO:0051592	response to calcium ion	9	133	0.0017	Actg1,Anxa11,Anxa5,Anxa7,Hspa5,Lgmn,Pebp1,Sparc,Thbs1
GO:0071622	regulation of granulocyte chemotaxis	6	54	0.0017	Ccl2,Csf1,Kars,Pf4,Rarres2,Thbs1
GO:0001957	intramembranous ossification	3	6	0.0018	Col1a1,Ctsk,Mmp2
GO:0007040	lysosome organization	6	55	0.0018	Hexa,Hexb,Hspa8,Ppt1,Tmem165,Tpp1
GO:0014037	Schwann cell differentiation	5	34	0.0018	Dag1,Gpc1,Lama2,Lamb2,Sod1
GO:0016485	protein processing	9	134	0.0018	Adam10,Aebp1,Cpe,Ctsl,Ctss,Lgmn,Ncstn,Plau,Srgn
GO:0046890	regulation of lipid biosynthetic process	10	166	0.0018	Anxa1,Apoa1,Apoe,C3,Dbi,Fabp3,Fabp5,Igf2,Igfbp7,Sod1
GO:0071674	mononuclear cell migration	5	34	0.0018	Anxa1,Ccl7,Flt1,Lgals3,Plg
GO:1905049	negative regulation of metallopeptidase activity	3	6	0.0018	Timp1,Timp2,Timp3
GO:0010544	negative regulation of platelet activation	4	18	0.0019	Apoe,C1qtnf1,Cd9,Serpine2
GO:0019953	sexual reproduction	25	777	0.0019	Afp,Aldoa,Angpt2,B4galt1,Bag6,Calr,Cd9,Crtap,Ctsl,Fetub,Grn,Hexa,Hexb,Igf2r,Itgb1,Lamp1,Mfge8,Mif,Pebp1,Prdx4,Prkaca,Rbp4,Serpine2,Sod1,Tpt1
GO:0031329	regulation of cellular catabolic process	22	641	0.0019	Alad,Anxa2,Apoa1,Apoe,Bag6,Clu,Cst3,Ctsa,Dbi,Dcn,Hmgb1,Hp,Hsp90aa1,Hsp90ab1,Lrp1,Mif,Prkaca,Qsox1,Timp1,Timp2,Timp3,Ybx1
GO:0033627	cell adhesion mediated by integrin	4	18	0.0019	Fbn1,Itgb1,Itgb3,Vtn
GO:0035966	response to topologically incorrect protein	8	106	0.0019	Bag6,Clu,Hsp90aa1,Hspa5,Hspd1,Hsph1,Manf,Thbs1
GO:0046716	muscle cell cellular homeostasis	4	18	0.0019	Aldoa,Lamp2,Plg,Sod1
GO:0050709	negative regulation of protein secretion	9	135	0.0019	Anxa1,Anxa4,Anxa5,Apoa1,Fbln1,Fn1,Il1r2,Lgals9,Srgn
GO:0007492	endoderm development	7	80	0.002	Angpt2,Col4a2,Col6a1,Fn1,Inhba,Mmp2,Vtn
GO:0032870	cellular response to hormone stimulus	19	513	0.002	Anxa1,Anxa5,Arg1,Ccl2,Ccna2,Cfl1,Ctsb,Fbn1,Igf2,Igfbp2,Inhba,Itgb3,Mmp2,Pkm,Plod3,Prkaca,Serpinf1,Tfpi,Tnc
GO:0043524	negative regulation of neuron apoptotic process	10	168	0.002	Apoe,Hsp90ab1,Hspd1,Hsph1,Hyou1,Lgmn,Lrp1,Ppt1,Sct,Sod1
GO:0010001	glial cell differentiation	10	169	0.0021	Cd9,Clu,Dag1,Gpc1,Gsn,Lama2,Lamb2,S100a9,Sod1,Vtn
GO:0032946	positive regulation of mononuclear cell proliferation	9	138	0.0021	Ada,Anxa1,Csf1,Hmgb1,Igf2,Igfbp2,Mif,Pnp,Tfrc
GO:0043065	positive regulation of apoptotic process	21	601	0.0021	Anxa1,Anxa5,B4galt1,Clu,Ctgf,Ctsz,Gsn,Hmgb1,Hspd1,Igf2r,Inhba,Itgb1,Mmp2,Pdia3,S100a9,Sod1,Tgfb2,Tgm2,Thbs1,Timp3,Xdh
GO:0001704	formation of primary germ layer	8	109	0.0022	Col4a2,Col6a1,Fn1,Inhba,Itgb1,Mmp2,Prkaca,Vtn
GO:0007435	salivary gland morphogenesis	5	36	0.0022	Dag1,Lama1,Lama5,Tgfb2,Tgm2
GO:0031103	axon regeneration	4	19	0.0022	Dag1,Lamb2,Mmp2,Tnc
GO:0050919	negative chemotaxis	5	36	0.0022	Apoa1,Itgb3,Sema3e,Sema3f,Sema7a
GO:0050922	negative regulation of chemotaxis	5	36	0.0022	Angpt2,Ddt,Mif,Sema3f,Thbs1
GO:0070374	positive regulation of ERK1 and ERK2 cascade	11	204	0.0022	C3,Ccl2,Ccl7,Ctgf,Ddt,Gcg,Hmgb1,Itgb3,Kars,Mif,Sema7a
GO:0009749	response to glucose	9	140	0.0023	Angpt2,Ccl2,Col6a2,Ctgf,Ctsl,Lgals1,Prkaca,Serpinf1,Thbs1
GO:0042476	odontogenesis	8	110	0.0023	Col1a1,Csf1,Htra1,Inhba,Lama5,Lamb1,Serpine1,Tnc
GO:0055072	iron ion homeostasis	7	83	0.0023	B2m,Cp,Fth1,Ftl1,Ltf,Sod1,Tfrc
GO:0006689	ganglioside catabolic process	3	7	0.0024	Gm2a,Hexa,Hexb
GO:0007610	behavior	22	655	0.0024	Anxa7,Apoe,Cst3,Cstb,Dbi,Gm2a,Grn,Hexa,Hexb,Igf2,Itgb1,Lamb1,Lgmn,Man2b1,Mif,Pebp1,Ppt1,Sct,Serpine2,Serpinf1,Sod1,Thbs1
GO:0019885	antigen processing and presentation of endogenous peptide antigen via MHC class I	3	7	0.0024	B2m,H2-D1,H2-K1
GO:0034372	very-low-density lipoprotein particle remodeling	3	7	0.0024	Apoa1,Apoe,Lpl
GO:0051045	negative regulation of membrane protein ectodomain proteolysis	3	7	0.0024	Timp1,Timp2,Timp3
GO:0051918	negative regulation of fibrinolysis	3	7	0.0024	Plg,Serpine1,Thbs1
GO:0098542	defense response to other organism	16	397	0.0024	Arg1,Coch,Fau,H2-K1,Hist1h2be,Hist1h2bg,Hist1h2bj,Hist1h2bk,Hp,Isg15,Ltf,Lyz1,Lyz2,Pf4,Rarres2,Serpine1
GO:2000425	regulation of apoptotic cell clearance	3	7	0.0024	C3,Ccl2,Hmgb1
GO:0030512	negative regulation of transforming growth factor beta receptor signaling pathway	6	59	0.0025	Fbn1,Glg1,Hspa5,Htra1,Htra3,Vasn
GO:0048260	positive regulation of receptor-mediated endocytosis	6	59	0.0025	Anxa2,B2m,Clu,Ppt1,Serpine1,Vtn
GO:0007033	vacuole organization	8	113	0.0026	Ctsd,Hexa,Hexb,Hspa8,Man2a1,Ppt1,Tmem165,Tpp1
GO:0014910	regulation of smooth muscle cell migration	7	85	0.0026	Itgb3,Lrp1,Mif,Plau,Postn,Serpine1,Vtn
GO:0060445	branching involved in salivary gland morphogenesis	4	20	0.0026	Dag1,Lama1,Lama5,Tgm2
GO:0001889	liver development	9	144	0.0027	Ada,Anxa1,Arg1,Hp,Igf2r,Man2a1,Pkm,Prkcsh,Vtn
GO:0032989	cellular component morphogenesis	24	752	0.0027	Actg1,Cap1,Cd9,Clu,Dag1,Fn1,Gpc1,Hexa,Hsp90aa1,Hsp90ab1,Itgb1,Itgb3,Lama2,Lama5,Lamb1,Lamb2,Lamc1,Lifr,Plod3,Postn,Sema3f,Sema7a,Sod1,Tgfb2
GO:0030595	leukocyte chemotaxis	8	114	0.0028	Anxa1,Ccl2,Ccl7,Flt1,Lgals3,Pf4,S100a9,Tgfb2
GO:0033628	regulation of cell adhesion mediated by integrin	5	39	0.0029	Ada,Itgb3,Plau,Serpine1,Tgfb2
GO:0010743	regulation of macrophage derived foam cell differentiation	4	21	0.003	Csf1,Itgb3,Lpl,Pf4
GO:0062012	regulation of small molecule metabolic process	14	325	0.003	Anxa1,Apoa1,Apoe,C1qtnf1,Dbi,Fabp3,Fabp5,Gcg,Hmgb1,Igf2,Igfbp4,Mif,Nucb2,Sod1
GO:0071295	cellular response to vitamin	4	21	0.003	Col1a1,Pdia3,Postn,Tnc
GO:0001938	positive regulation of endothelial cell proliferation	7	88	0.0031	Arg1,Ccl2,D17Wsu104e,Ecm1,Hmgb1,Igf2,Itgb3
GO:0007423	sensory organ development	20	578	0.0031	Ccna2,Col4a1,Col5a1,Col5a2,Cst3,Fbn1,Flt1,H2-K1,Hmgb1,Igfbp7,Inhba,Krt13,Lama1,Lamb2,Man2a1,Rbp4,Serpinf1,Sod1,Sparc,Tgfb2
GO:0043523	regulation of neuron apoptotic process	12	251	0.0031	Apoe,Ctsz,Hsp90ab1,Hspd1,Hsph1,Hyou1,Lgmn,Lrp1,Ppt1,Sct,Sod1,Tgfb2
GO:0014074	response to purine-containing compound	9	148	0.0032	Ccl2,Col1a1,Hsp90b1,Hspa5,Hspd1,Pebp1,Prss2,Sod1,Sparc
GO:0050670	regulation of lymphocyte proliferation	11	215	0.0032	Ada,Anxa1,Arg1,Hmgb1,Igf2,Igfbp2,Lgals3,Lgals9,Mif,Pnp,Tfrc
GO:0051262	protein tetramerization	9	148	0.0032	Aldoa,Anxa2,Apoa1bp,Cat,Gpx3,Ide,Krt1,Pkm,S100a10
GO:0019216	regulation of lipid metabolic process	14	329	0.0033	Anxa1,Apoa1,Apoe,C3,Dbi,Fabp3,Fabp5,Flt1,Igf2,Igfbp7,Nucb2,Psap,Rarres2,Sod1
GO:1901136	carbohydrate derivative catabolic process	8	118	0.0033	Ada,Chil3,Gm2a,Gpc1,Hexa,Hexb,Manba,Pnp
GO:0032376	positive regulation of cholesterol transport	4	22	0.0034	Anxa2,Apoe,Lrp1,Pltp
GO:0051043	regulation of membrane protein ectodomain proteolysis	4	22	0.0034	Apoe,Timp1,Timp2,Timp3
GO:0032374	regulation of cholesterol transport	5	41	0.0035	Anxa2,Apoa1,Apoe,Lrp1,Pltp
GO:0034446	substrate adhesion-dependent cell spreading	5	41	0.0035	Fn1,Itgb3,Lama5,Lamb1,Lamc1
GO:0043535	regulation of blood vessel endothelial cell migration	7	90	0.0035	Angpt2,Anxa1,Apoe,Hmgb1,Igf2,Prcp,Thbs1
GO:0048259	regulation of receptor-mediated endocytosis	7	90	0.0035	Anxa2,B2m,Clu,Lrpap1,Ppt1,Serpine1,Vtn
GO:0010976	positive regulation of neuron projection development	14	333	0.0036	Apoe,Cfl1,Fn1,Grn,Hspa5,Ist1,Itgb1,Mif,Plaa,S100a9,Scarb2,Sema7a,Serpine2,Serpinf1
GO:2000377	regulation of reactive oxygen species metabolic process	10	184	0.0036	Clu,Hp,Hsp90aa1,Hsp90ab1,Hspd1,Plau,Prcp,Sod1,Thbs1,Xdh
GO:0033554	cellular response to stress	36	1370	0.0037	Alb,Anxa1,Aoc1,Apoa1,Apoe,Arg1,Bag6,Calr,Ccna2,Cfl1,Cst3,Ctsl,Dag1,Gstm2,Hmgb1,Hsp90b1,Hspa5,Hspd1,Hyou1,Lamb2,Lamp2,Mif,Mmp2,Pdia3,Pdia4,Pdia6,Pnp,Prkaca,Rnase4,Serpinb6a,Sfn,Sod1,Tfpi2,Thbs1,Tnc,Vasn
GO:0071621	granulocyte chemotaxis	6	65	0.0037	Anxa1,Ccl2,Ccl7,Lgals3,S100a9,Tgfb2
GO:0090092	regulation of transmembrane receptor protein serine/threonine kinase signaling pathway	11	220	0.0037	Fbn1,Glg1,Hsp90ab1,Hspa5,Htra1,Htra3,Inhba,Lgals9,Tgfb2,Thbs1,Vasn
GO:0090287	regulation of cellular response to growth factor stimulus	12	257	0.0037	Dcn,Fbn1,Flt1,Glg1,Gpc1,Hsp90ab1,Hspa5,Htra1,Htra3,Thbs1,Vasn,Xdh
GO:0002253	activation of immune response	11	221	0.0038	Bag6,C1qa,C1qc,C3,C4b,Hmgb1,Hspd1,Krt1,Lgals9,Masp1,Serping1
GO:0008347	glial cell migration	5	42	0.0038	Ccl2,Fn1,Hexb,Lamb1,Tgfb2
GO:0031175	neuron projection development	21	637	0.0039	Apoa1,Apoe,Clu,Dag1,Hsp90aa1,Hsp90ab1,Itgb1,Lama1,Lama2,Lamb1,Lamb2,Lamc1,Lifr,Manf,Mmp2,Postn,Sema3f,Sema7a,Sod1,Tgfb2,Tnc
GO:0044788	modulation by host of viral process	4	23	0.0039	Apoe,Cfl1,Hspa8,Ltf
GO:0051896	regulation of protein kinase B signaling	9	153	0.0039	C1qtnf1,D17Wsu104e,Dag1,Hsp90aa1,Hsp90ab1,Igf2,Itgb1,Thbs1,Xdh
GO:0001667	ameboidal-type cell migration	9	154	0.004	Apoa1,Cap1,Cfl1,Fn1,Hmgb1,Itgb1,Lama5,Loxl2,Sema3f
GO:0021782	glial cell development	7	93	0.004	Cd9,Clu,Dag1,Gsn,Lamb2,S100a9,Sod1
GO:0038063	collagen-activated tyrosine kinase receptor signaling pathway	3	9	0.004	Col1a1,Col4a1,Col4a2
GO:0050829	defense response to Gram-negative bacterium	6	66	0.004	Hist1h2bk,Ltf,Lyz1,Lyz2,Rarres2,Serpine1
GO:1900221	regulation of amyloid-beta clearance	3	9	0.004	Apoe,Clu,Lrpap1
GO:2000242	negative regulation of reproductive process	6	66	0.004	Ada,Calr,Prdx4,Prkaca,Serpinf1,Timp1
GO:0009408	response to heat	7	94	0.0043	Ccl2,Hsp90aa1,Hspa4,Hspd1,Pebp1,Prkaca,Sod1
GO:0032956	regulation of actin cytoskeleton organization	13	301	0.0043	Apoa1,Arhgdia,Capg,Cfl1,Ctgf,Ctsl,Gsn,Itgb3,Lrp1,Pfn1,S100a10,Sema3e,Tgfb2
GO:0051962	positive regulation of nervous system development	20	598	0.0043	Apoe,Cfl1,Clstn1,Csf1,Dag1,Fn1,Grn,Hspa5,Ist1,Itgb1,Man2a1,Mif,Plaa,S100a9,Scarb2,Sema7a,Serpine2,Serpinf1,Thbs2,Timp2
GO:0072593	reactive oxygen species metabolic process	7	94	0.0043	Cat,Ctgf,Gpx3,Hsp90aa1,Prdx4,Pxdn,Sod1
GO:0090066	regulation of anatomical structure size	18	508	0.0043	Anxa7,Apoe,Capg,Cfl1,Fn1,Gsn,Hsp90aa1,Hsp90ab1,Ist1,Kng1,Manf,Mmp2,Pfn1,Plod3,Scpep1,Sema3f,Sema7a,Sod1
GO:0043032	positive regulation of macrophage activation	4	24	0.0044	Hspd1,Kars,Lgals9,Thbs1
GO:0032970	regulation of actin filament-based process	14	342	0.0045	Apoa1,Arhgdia,Capg,Cfl1,Ctgf,Ctsl,Gsn,Itgb3,Lrp1,Pfn1,S100a10,Sema3e,Sri,Tgfb2
GO:0042552	myelination	7	95	0.0045	Cd9,Clu,Dag1,Gpc1,Hexa,Hexb,Sod1
GO:1901215	negative regulation of neuron death	11	228	0.0047	Apoe,Hsp90ab1,Hspd1,Hsph1,Hyou1,Lgmn,Lrp1,Ppt1,Sct,Serpinf1,Sod1
GO:0043393	regulation of protein binding	11	229	0.0048	Anxa2,Apoe,B2m,Ctsz,Gcg,Hsp90ab1,Hspa4,Hspa5,Lrp1,Lrpap1,Vtn
GO:1904950	negative regulation of establishment of protein localization	10	193	0.0048	Anxa1,Anxa4,Anxa5,Apoa1,Fbln1,Fn1,Hsph1,Il1r2,Lgals9,Srgn
GO:0030194	positive regulation of blood coagulation	4	25	0.0049	Plg,S100a9,Serpine1,Thbs1
GO:0000902	cell morphogenesis	21	652	0.005	Cap1,Clu,Dag1,Fn1,Hexa,Hsp90aa1,Hsp90ab1,Itgb1,Itgb3,Lama2,Lama5,Lamb1,Lamb2,Lamc1,Lifr,Plod3,Postn,Sema3f,Sema7a,Sod1,Tgfb2
GO:0001959	regulation of cytokine-mediated signaling pathway	7	97	0.005	Apoa1,Arg1,Csf1,Ecm1,Hsp90ab1,Il1r2,Mmp12
GO:0010977	negative regulation of neuron projection development	9	160	0.005	Apoe,B2m,Ctsz,H2-D1,H2-K1,Lgals1,Lrp1,Prkcsh,Sema3f
GO:0042178	xenobiotic catabolic process	3	10	0.005	Gstm1,Gstm2,Gsto1
GO:0048245	eosinophil chemotaxis	3	10	0.005	Ccl2,Ccl7,Lgals3
GO:0051603	proteolysis involved in cellular protein catabolic process	17	473	0.005	Bag6,Ctsa,Ctsb,Ctsk,Ctsl,Ctss,Ctsz,Hsp90b1,Hspa5,Ide,Isg15,Lgmn,Pcyox1,Pdcd6ip,Plaa,Plg,Scpep1
GO:0003008	system process	37	1454	0.0051	Aldoa,Anpep,Apoe,Coch,Col1a1,Col1a2,Copa,Dbi,Gm2a,Gsn,Hexa,Hexb,Igf2,Inhba,Itgb1,Kng1,Lamb1,Lamb2,Lgmn,Lum,Man2b1,Manf,Mif,Mmp2,Plod3,Postn,Ppt1,Prcp,Rbp4,Rnpep,Scpep1,Sct,Serpinb6a,Serpine2,Serpinf1,Sod1,Tpp1
GO:0006869	lipid transport	11	231	0.0051	Anxa1,Apoa1,Apoe,Fabp3,Gm2a,Hdlbp,Inhba,Npc2,Pltp,Psap,Rbp4
GO:0007417	central nervous system development	26	892	0.0051	Bag6,Cd9,Cfl1,Ckb,Clu,Col3a1,Col4a1,Cst3,Dbi,Gsn,Hsp90aa1,Hsp90ab1,Hspa5,Inhba,Itgb1,Lamb1,Lamb2,Pebp1,Ppt1,S100a9,Sct,Sema3f,Sema7a,Serpine2,Tpp1,Vtn
GO:1901214	regulation of neuron death	14	348	0.0051	Apoe,Clu,Ctsz,Hsp90ab1,Hspd1,Hsph1,Hyou1,Lgmn,Lrp1,Ppt1,Sct,Serpinf1,Sod1,Tgfb2
GO:0001960	negative regulation of cytokine-mediated signaling pathway	5	46	0.0052	Apoa1,Arg1,Ecm1,Il1r2,Mmp12
GO:0097529	myeloid leukocyte migration	7	98	0.0052	Anxa1,Ccl2,Ccl7,Flt1,Lgals3,S100a9,Tgfb2
GO:0002831	regulation of response to biotic stimulus	8	129	0.0053	Arg1,Hmgb1,Hspd1,Htra1,Lgals9,Ltf,Mif,Mmp12
GO:0042129	regulation of T cell proliferation	9	162	0.0054	Anxa1,Arg1,Hmgb1,Igf2,Igfbp2,Lgals3,Lgals9,Pnp,Tfrc
GO:1902107	positive regulation of leukocyte differentiation	9	162	0.0054	Ada,Anxa1,Csf1,Hmgb1,Hsp90aa1,Itgb3,Lgals9,Pf4,Pnp
GO:0031346	positive regulation of cell projection organization	16	435	0.0055	Apoe,Cfl1,Fn1,Grn,Hsp90aa1,Hspa5,Ist1,Itgb1,Mif,Pfn1,Plaa,S100a9,Scarb2,Sema7a,Serpine2,Serpinf1
GO:0071402	cellular response to lipoprotein particle stimulus	4	26	0.0055	Ccl2,Cd9,Itgb1,Lpl
GO:0046683	response to organophosphorus	8	130	0.0056	Ccl2,Col1a1,Hsp90b1,Hspa5,Hspd1,Pebp1,Sod1,Sparc
GO:0010817	regulation of hormone levels	18	524	0.0057	Afp,Aimp1,Anxa1,Anxa5,Apoa1,C1qtnf1,Cpe,Gcg,Ide,Igf2,Inhba,Nucb2,Pebp1,Rbp4,Scpep1,Sct,Sri,Ttr
GO:0050768	negative regulation of neurogenesis	13	312	0.0057	Apoe,B2m,Calr,Col3a1,Ctsz,Dnajb11,H2-D1,H2-K1,Itgb1,Lgals1,Lrp1,Prkcsh,Sema3f
GO:0060191	regulation of lipase activity	6	72	0.0057	Anxa1,Apoa1,Flt1,Lrp1,Plaa,Ppt1
GO:0002252	immune effector process	15	395	0.0058	Ada,C1qa,C1qc,C3,C4b,Cd47,Dnase1l3,Hmgb1,Hspd1,Isg15,Kars,Krt1,Lgals1,Masp1,Serping1
GO:0045637	regulation of myeloid cell differentiation	10	199	0.0058	B2m,C1qc,Csf1,Fbn1,Hmgb1,Inhba,Isg15,Itgb3,Ltf,Pf4
GO:0001894	tissue homeostasis	9	165	0.006	Csf1,Ctgf,Ctsk,Ctss,Itgb1,Napsa,Rbp4,Sod1,Tpp1
GO:0010744	positive regulation of macrophage derived foam cell differentiation	3	11	0.006	Csf1,Lpl,Pf4
GO:0016064	immunoglobulin mediated immune response	6	73	0.006	C1qa,C1qc,C3,C4b,Hspd1,Serping1
GO:0034375	high-density lipoprotein particle remodeling	3	11	0.006	Apoa1,Apoe,Pltp
GO:0097242	amyloid-beta clearance	3	11	0.006	C3,Ide,Lrp1
GO:0097755	positive regulation of blood vessel diameter	6	73	0.006	Apoe,Kng1,Mmp2,Plod3,Scpep1,Sod1
GO:1901142	insulin metabolic process	3	11	0.006	Cpe,Ide,Nucb2
GO:2000379	positive regulation of reactive oxygen species metabolic process	7	101	0.006	Clu,Hsp90aa1,Hsp90ab1,Plau,Sod1,Thbs1,Xdh
GO:0009790	embryo development	29	1056	0.0061	Ada,Adam10,Cfl1,Col1a1,Col4a2,Col6a1,Fbn1,Flt1,Fn1,Grn,Hba-a1,Igf2,Inhba,Itgb1,Lama5,Man2a1,Mmp2,Pfn1,Plg,Plod3,Prkaca,Prkcsh,Rarres2,Rbp4,Sema3f,Sod1,Tgfb2,Vtn,Ybx1
GO:0071353	cellular response to interleukin-4	4	27	0.0061	Alad,Arg1,Hsp90ab1,Hspa5
GO:0071634	regulation of transforming growth factor beta production	4	27	0.0061	Hsp90ab1,Lum,Tgfb2,Thbs1
GO:0060562	epithelial tube morphogenesis	14	357	0.0062	B4galt1,Cfl1,Col4a1,Csf1,Ctsz,Dag1,Flt1,Lama1,Lama5,Pfn1,Prkaca,Sema3e,Tgfb2,Tnc
GO:2000116	regulation of cysteine-type endopeptidase activity	11	239	0.0063	Cst3,Ctgf,Gsn,Hmgb1,Hspd1,Lgmn,Ltf,S100a9,Sfn,Thbs1,Xdh
GO:0034613	cellular protein localization	31	1162	0.0064	Anxa2,Apoe,Bag6,Calr,Cfl1,Col1a1,Copa,Cpe,Dag1,Gsn,Hdgf,Hsp90aa1,Hsp90b1,Hspa4,Hspa5,Hspa8,Hspd1,Itgb1,Lama5,Lamp1,Lamp2,M6pr,Mesdc2,Mmp12,Pfn1,Rpsa,S100a10,Scarb2,Srgn,Tbc1d15,Ybx1
GO:0048524	positive regulation of viral process	6	74	0.0064	Apoe,Cfl1,Hspa8,Lgals1,Pfn1,Ppia
GO:0050769	positive regulation of neurogenesis	18	531	0.0064	Apoe,Cfl1,Csf1,Dag1,Fn1,Grn,Hspa5,Ist1,Itgb1,Man2a1,Mif,Plaa,S100a9,Scarb2,Sema7a,Serpine2,Serpinf1,Timp2
GO:0002040	sprouting angiogenesis	5	49	0.0065	Flt1,Itgb1,Loxl2,Sema3e,Thbs1
GO:0006629	lipid metabolic process	27	961	0.0065	Afp,Apoa1,Apoe,Asah1,C3,Cat,Dbi,Fabp3,Fabp5,Gm2a,Hdlbp,Hexa,Hexb,Lpl,Lrp1,Mif,Npc2,Pla2g7,Plaa,Plbd2,Pltp,Ppt1,Psap,Rarres2,Rbp4,Scpep1,Ttr
GO:0010712	regulation of collagen metabolic process	5	49	0.0065	Ccl2,Cst3,Ctgf,Itgb1,Serpine1
GO:0022408	negative regulation of cell-cell adhesion	9	168	0.0066	Anxa1,Apoa1,Arg1,C1qtnf1,Cd9,Hmgb1,Lgals3,Lgals9,Serpine2
GO:0042743	hydrogen peroxide metabolic process	4	28	0.0067	Cat,Gpx3,Pxdn,Sod1
GO:0046688	response to copper ion	4	28	0.0067	Aoc1,Cp,Loxl2,Sod1
GO:0050671	positive regulation of lymphocyte proliferation	8	136	0.007	Ada,Anxa1,Hmgb1,Igf2,Igfbp2,Mif,Pnp,Tfrc
GO:0002526	acute inflammatory response	6	76	0.0071	Ahsg,B4galt1,Fn1,Hp,Prcp,Serpinc1
GO:0045665	negative regulation of neuron differentiation	11	243	0.0071	Apoe,B2m,Calr,Ctsz,H2-D1,H2-K1,Itgb1,Lgals1,Lrp1,Prkcsh,Sema3f
GO:1901163	regulation of trophoblast cell migration	3	12	0.0072	Calr,Mmp12,Timp1
GO:0001869	negative regulation of complement activation, lectin pathway	2	2	0.0074	A2m,Serping1
GO:0001954	positive regulation of cell-matrix adhesion	5	51	0.0074	Cfl1,Csf1,Dag1,Itgb3,S100a10
GO:0034110	regulation of homotypic cell-cell adhesion	4	29	0.0074	C1qtnf1,Cd9,Lgals1,Serpine2
GO:0046124	purine deoxyribonucleoside catabolic process	2	2	0.0074	Ada,Pnp
GO:0051897	positive regulation of protein kinase B signaling	7	106	0.0074	C1qtnf1,D17Wsu104e,Hsp90aa1,Hsp90ab1,Igf2,Itgb1,Thbs1
GO:0052047	interaction with other organism via secreted substance involved in symbiotic interaction	2	2	0.0074	Fn1,Plg
GO:0061740	protein targeting to lysosome involved in chaperone-mediated autophagy	2	2	0.0074	Hspa8,Lamp2
GO:1902105	regulation of leukocyte differentiation	12	284	0.0074	Ada,Anxa1,C1qc,Csf1,Fbn1,Hmgb1,Hsp90aa1,Itgb3,Lgals9,Ltf,Pf4,Pnp
GO:1904237	positive regulation of substrate-dependent cell migration, cell attachment to substrate	2	2	0.0074	Fbln1,Fn1
GO:2001202	negative regulation of transforming growth factor-beta secretion	2	2	0.0074	Fbln1,Fn1
GO:0045927	positive regulation of growth	12	286	0.0078	Adam10,Apoe,C3,Cfl1,Csf1,Fn1,Igf2,Ist1,Plaa,Sema7a,Sfn,Tgfb2
GO:0006749	glutathione metabolic process	5	52	0.008	Gpx3,Gstm1,Gstm2,Gsto1,Sod1
GO:0010517	regulation of phospholipase activity	5	52	0.008	Anxa1,Flt1,Lrp1,Plaa,Ppt1
GO:0071466	cellular response to xenobiotic stimulus	7	108	0.0081	Arg1,Ccl2,Ccna2,Gstm1,Gstm2,Gsto1,Serpinf1
GO:0001890	placenta development	9	175	0.0082	Ada,Ctsb,Ctsl,Dcn,Hsp90ab1,Htra1,Igf2,Plg,Serpine1
GO:0033619	membrane protein proteolysis	4	30	0.0082	Adam10,Dag1,Napsa,Ncstn
GO:0046685	response to arsenic-containing substance	4	30	0.0082	Alad,Gsto1,Serpinf1,Tnfrsf11b
GO:0060326	cell chemotaxis	9	175	0.0082	Anxa1,Ccl2,Ccl7,Flt1,Hmgb1,Lgals3,Pf4,S100a9,Tgfb2
GO:0019058	viral life cycle	6	79	0.0083	Apoe,Ctsb,Hsp90ab1,Ist1,Itgb3,Pdcd6ip
GO:0019217	regulation of fatty acid metabolic process	6	79	0.0083	Anxa1,Apoa1,Dbi,Fabp3,Fabp5,Nucb2
GO:0030307	positive regulation of cell growth	9	176	0.0084	Adam10,Apoe,Cfl1,Fn1,Ist1,Plaa,Sema7a,Sfn,Tgfb2
GO:0030449	regulation of complement activation	3	13	0.0084	A2m,C3,Serping1
GO:0048871	multicellular organismal homeostasis	12	289	0.0084	Csf1,Ctgf,Ctsk,Ctss,Itgb1,Krt1,Napsa,Prcp,Rbp4,Sfn,Sod1,Tpp1
GO:0060055	angiogenesis involved in wound healing	3	13	0.0084	B4galt1,Dag1,Prcp
GO:0061024	membrane organization	18	548	0.0084	Anxa2,Anxa7,Apoe,Bag6,C3,Cd9,Clu,Col5a1,Gsn,Hsp90aa1,Hspa4,Hspa8,Itgb1,Mfge8,Ppt1,S100a10,Sod1,Thbs1
GO:0090331	negative regulation of platelet aggregation	3	13	0.0084	C1qtnf1,Cd9,Serpine2
GO:1903729	regulation of plasma membrane organization	3	13	0.0084	Gsn,S100a9,Tgfb2
GO:0016052	carbohydrate catabolic process	6	80	0.0087	Aldoa,Chil3,Glb1,Gm2a,Hexb,Pkm
GO:0000904	cell morphogenesis involved in differentiation	17	506	0.0089	Dag1,Fn1,Hexa,Hsp90aa1,Hsp90ab1,Itgb1,Itgb3,Lama2,Lama5,Lamb1,Lamb2,Lamc1,Plod3,Sema3f,Sema7a,Sod1,Tgfb2
GO:0002548	monocyte chemotaxis	4	31	0.0089	Anxa1,Ccl7,Flt1,Lgals3
GO:0043403	skeletal muscle tissue regeneration	4	31	0.0089	Anxa1,Dag1,Pkm,Plau
GO:0001775	cell activation	18	552	0.009	Ada,Adam10,Anxa1,B2m,Bag6,Clu,Cst3,Dnase1l3,Fn1,Hmgb1,Hspd1,Itgb3,Kars,Lgals1,Ncstn,Pdia6,Pf4,Timp1
GO:2000401	regulation of lymphocyte migration	5	54	0.009	Adam10,Ccl7,Ecm1,Itgb3,Lgals9
GO:2001235	positive regulation of apoptotic signaling pathway	9	178	0.009	Clu,Gsn,Inhba,Pdia3,S100a9,Sod1,Tgfb2,Thbs1,Timp3
GO:0061448	connective tissue development	10	215	0.0091	Bmp1,Col1a1,Col5a1,Csf1,Ctgf,Lum,Serpinh1,Tgfb2,Tgfbi,Thbs1
GO:0001654	eye development	14	376	0.0092	Col4a1,Col5a1,Col5a2,Cst3,Fbn1,Flt1,Hmgb1,Inhba,Lama1,Lamb2,Man2a1,Rbp4,Serpinf1,Tgfb2
GO:1903531	negative regulation of secretion by cell	10	216	0.0094	Anxa1,Anxa4,Anxa5,Apoa1,Fbln1,Fn1,Il1r2,Lgals9,Nucb2,Srgn
GO:0034103	regulation of tissue remodeling	6	82	0.0096	Ahsg,B4galt1,Cst3,Itgb3,Tfrc,Tnfrsf11b
GO:0006082	organic acid metabolic process	23	794	0.0097	Aimp1,Aldoa,Arg1,Bgn,C3,Crtap,Dcn,Fabp3,Gars,Ggh,Gsto1,Kars,Lpl,Mcfd2,Mif,Pcyox1,Pkm,Plaa,Plod1,Plod3,Pnp,Prdx4,Scpep1
GO:0060425	lung morphogenesis	5	55	0.0097	Ctsz,Dag1,Lama1,Plod3,Tnc
GO:0001953	negative regulation of cell-matrix adhesion	4	32	0.0098	Postn,Sema3e,Serpine1,Thbs1
GO:0006517	protein deglycosylation	3	14	0.0098	Aga,Man2a1,Man2b1
GO:0010875	positive regulation of cholesterol efflux	3	14	0.0098	Apoe,Lrp1,Pltp
GO:0042744	hydrogen peroxide catabolic process	3	14	0.0098	Cat,Gpx3,Pxdn
GO:0043537	negative regulation of blood vessel endothelial cell migration	4	32	0.0098	Angpt2,Apoe,Hmgb1,Thbs1
GO:0044794	positive regulation by host of viral process	3	14	0.0098	Apoe,Cfl1,Hspa8
GO:0051280	negative regulation of release of sequestered calcium ion into cytosol	3	14	0.0098	Gsto1,Sri,Tgfb2
GO:0060441	epithelial tube branching involved in lung morphogenesis	4	32	0.0098	Ctsz,Dag1,Lama1,Tnc
GO:0002673	regulation of acute inflammatory response	5	56	0.0102	A2m,C3,Dnase1l3,Mif,Serping1
GO:0006879	cellular iron ion homeostasis	5	56	0.0102	Cp,Fth1,Ftl1,Sod1,Tfrc
GO:0008217	regulation of blood pressure	9	182	0.0102	Anpep,Col1a2,Manf,Mif,Postn,Prcp,Rnpep,Scpep1,Sod1
GO:0010769	regulation of cell morphogenesis involved in differentiation	12	299	0.0105	Apoa1,Apoe,Calr,Cfl1,Fbln1,Fn1,Ist1,Itgb3,Postn,S100a10,Sema3f,Sema7a
GO:0050866	negative regulation of cell activation	9	183	0.0105	Anxa1,Apoe,Arg1,C1qtnf1,Cd9,Hmgb1,Lgals3,Lgals9,Serpine2
GO:0017038	protein import	8	148	0.0106	Apoe,Cfl1,Clu,Hsp90aa1,Hspa4,Hspa8,Hspd1,Mmp12
GO:0008361	regulation of cell size	9	184	0.0108	Anxa7,Apoe,Cfl1,Fn1,Hsp90aa1,Hsp90ab1,Ist1,Sema3f,Sema7a
GO:0071300	cellular response to retinoic acid	5	57	0.0109	Ccl2,Col1a1,Krt13,Serpinf1,Tnc
GO:0045666	positive regulation of neuron differentiation	15	429	0.0111	Apoe,Cfl1,Fn1,Grn,Hspa5,Ist1,Itgb1,Mif,Plaa,S100a9,Scarb2,Sema7a,Serpine2,Serpinf1,Timp2
GO:0001573	ganglioside metabolic process	3	15	0.0112	Gm2a,Hexa,Hexb
GO:0002485	antigen processing and presentation of endogenous peptide antigen via MHC class I via ER pathway, TAP-dependent	2	3	0.0112	H2-D1,H2-K1
GO:0002840	regulation of T cell mediated immune response to tumor cell	2	3	0.0112	Hmgb1,Hspd1
GO:0007161	calcium-independent cell-matrix adhesion	2	3	0.0112	Fn1,Itgb1
GO:0010710	regulation of collagen catabolic process	2	3	0.0112	Cst3,Itgb1
GO:0015965	diadenosine tetraphosphate metabolic process	2	3	0.0112	Gars,Kars
GO:0015966	diadenosine tetraphosphate biosynthetic process	2	3	0.0112	Gars,Kars
GO:0042982	amyloid precursor protein metabolic process	3	15	0.0112	Adam10,Apoe,Ncstn
GO:0043321	regulation of natural killer cell degranulation	2	3	0.0112	Lamp1,Lgals9
GO:0046122	purine deoxyribonucleoside metabolic process	2	3	0.0112	Ada,Pnp
GO:0046946	hydroxylysine metabolic process	2	3	0.0112	Plod1,Plod3
GO:0046947	hydroxylysine biosynthetic process	2	3	0.0112	Plod1,Plod3
GO:0071461	cellular response to redox state	2	3	0.0112	Arhgdia,Vasn
GO:0097187	dentinogenesis	2	3	0.0112	Htra1,Serpine1
GO:1905323	telomerase holoenzyme complex assembly	2	3	0.0112	Hsp90aa1,Hsp90ab1
GO:0006911	phagocytosis, engulfment	4	34	0.0114	C3,Gsn,Mfge8,Thbs1
GO:0006986	response to unfolded protein	6	86	0.0114	Hsp90aa1,Hspa5,Hspd1,Hsph1,Manf,Thbs1
GO:0010039	response to iron ion	4	34	0.0114	Alad,B2m,C1qa,Tfrc
GO:0030593	neutrophil chemotaxis	5	58	0.0114	Ccl2,Ccl7,Lgals3,S100a9,Tgfb2
GO:0033198	response to ATP	4	34	0.0114	Ccl2,Hsp90b1,Hspd1,Sod1
GO:1900026	positive regulation of substrate adhesion-dependent cell spreading	4	34	0.0114	Apoa1,Calr,Itgb3,S100a10
GO:0009314	response to radiation	15	433	0.0117	Alad,Angpt2,Anxa1,Cat,Ccl2,Ccl7,Col3a1,Hspa5,Itgb1,Itgb3,Kars,Krt13,Pnp,Rbp4,Sct
GO:0046889	positive regulation of lipid biosynthetic process	6	87	0.012	Anxa1,Apoa1,Apoe,Dbi,Fabp3,Igf2
GO:0032722	positive regulation of chemokine production	5	59	0.0121	Hmgb1,Lgals9,Lpl,Mif,Postn
GO:0042311	vasodilation	4	35	0.0124	Apoe,Kng1,Plod3,Sod1
GO:0006022	aminoglycan metabolic process	6	88	0.0126	Bgn,Chil3,Dcn,Gns,Hexa,Hexb
GO:0051289	protein homotetramerization	6	88	0.0126	Aldoa,Apoa1bp,Cat,Gpx3,Ide,Pkm
GO:0014911	positive regulation of smooth muscle cell migration	5	60	0.0129	Itgb3,Mif,Plau,Postn,Vtn
GO:0019433	triglyceride catabolic process	3	16	0.0129	Apoa1,Apoe,Lpl
GO:0030030	cell projection organization	27	1020	0.0129	Apoa1,Apoe,Capg,Cfl1,Clu,Dag1,Gsn,Hsp90aa1,Hsp90ab1,Itgb1,Itgb3,Lama1,Lama2,Lama5,Lamb1,Lamb2,Lamc1,Lgmn,Lifr,Manf,Mmp2,Postn,Sema3f,Sema7a,Sod1,Tgfb2,Tnc
GO:0030502	negative regulation of bone mineralization	3	16	0.0129	Ahsg,Ecm1,Srgn
GO:0071318	cellular response to ATP	3	16	0.0129	Ccl2,Hsp90b1,Sod1
GO:0002702	positive regulation of production of molecular mediator of immune response	6	89	0.0132	B2m,Kars,Mif,Rbp4,Sema7a,Tfrc
GO:0014066	regulation of phosphatidylinositol 3-kinase signaling	6	89	0.0132	Cat,D17Wsu104e,Dcn,Flt1,Serpine2,Tgfb2
GO:0006914	autophagy	9	192	0.0135	Anxa7,Ctsd,Hmgb1,Hspa8,Lamp2,Napsa,Pga5,Plaa,S100a9
GO:0046006	regulation of activated T cell proliferation	4	36	0.0135	Arg1,Hmgb1,Igf2,Igfbp2
GO:0048638	regulation of developmental growth	13	353	0.0135	Apoe,C3,Cfl1,Csf1,Fn1,Igf2,Ist1,Lgmn,Plaa,Rbp4,Sema3f,Sema7a,Sod1
GO:2001238	positive regulation of extrinsic apoptotic signaling pathway	5	61	0.0136	Inhba,Pdia3,Tgfb2,Thbs1,Timp3
GO:0009266	response to temperature stimulus	8	156	0.0137	Ccl2,Hsp90aa1,Hspa4,Hspd1,Lpl,Pebp1,Prkaca,Sod1
GO:0070542	response to fatty acid	6	90	0.0138	Alad,Cat,Ccl2,Ctgf,Fabp3,Tnc
GO:0060135	maternal process involved in female pregnancy	5	62	0.0145	Angpt2,Arg1,Ccl2,Ctsb,Ctsl
GO:2001243	negative regulation of intrinsic apoptotic signaling pathway	6	91	0.0145	Clu,Gcg,Hsph1,Hyou1,Mif,Tpt1
GO:0006622	protein targeting to lysosome	3	17	0.0146	Hspa8,Lamp2,Scarb2
GO:0045089	positive regulation of innate immune response	8	158	0.0146	Coch,Hmgb1,Hspd1,Lamp1,Lgals9,Ltf,Mmp12,Mmp2
GO:0051216	cartilage development	8	158	0.0146	Bmp1,Col1a1,Ctgf,Lum,Serpinh1,Tgfb2,Tgfbi,Thbs1
GO:0097190	apoptotic signaling pathway	11	273	0.0146	Anxa6,Bag6,Clu,Inhba,Itm2b,Lamp1,Pnp,Sfn,Srgn,Tgfb2,Tnfrsf11b
GO:0002237	response to molecule of bacterial origin	12	315	0.0148	Alad,Arg1,B2m,Ccl2,Dcn,Hspd1,Lgals9,Pf4,Plaa,Serpine1,Sparc,Tnfrsf11b
GO:0001822	kidney development	11	274	0.0149	Angpt2,Anxa4,Bag6,Cat,Dcn,Fbn1,Lama5,Lamb2,Nid1,Serpinf1,Tgfb2
GO:0045834	positive regulation of lipid metabolic process	8	159	0.0151	Anxa1,Apoa1,Apoe,Dbi,Fabp3,Flt1,Igf2,Nucb2
GO:0051641	cellular localization	41	1792	0.0152	Adam10,Alb,Anxa2,Apoe,Bag6,Calr,Cfl1,Col1a1,Copa,Cpe,Dag1,Fth1,Ftl1,Grn,Gsn,Hdgf,Hsp90aa1,Hsp90b1,Hspa4,Hspa5,Hspa8,Hspd1,Hyou1,Itgb1,Lama5,Lamp1,Lamp2,Lman1,M6pr,Mesdc2,Mmp12,Npc2,Pfn1,Ppt1,Rpsa,S100a10,Scarb2,Sod1,Srgn,Tbc1d15,Ybx1
GO:0006641	triglyceride metabolic process	5	63	0.0153	Apoa1,Apoe,Cat,Dbi,Lpl
GO:0043436	oxoacid metabolic process	22	781	0.0153	Aimp1,Aldoa,Arg1,Bgn,C3,Crtap,Dcn,Fabp3,Gars,Ggh,Gsto1,Kars,Lpl,Mcfd2,Mif,Pcyox1,Pkm,Plaa,Plod1,Plod3,Prdx4,Scpep1
GO:0045454	cell redox homeostasis	5	63	0.0153	Pdia3,Pdia4,Pdia6,Prdx4,Qsox1
GO:0051186	cofactor metabolic process	14	403	0.0153	Alad,Aldoa,Apoa1bp,Cat,Ggh,Gpx3,Gstm1,Gstm2,Gsto1,Nampt,Pkm,Ppt1,Pxdn,Sod1
GO:0006880	intracellular sequestering of iron ion	2	4	0.0154	Fth1,Ftl1
GO:0008219	cell death	24	883	0.0154	Aimp1,Anxa6,Bag6,Clu,Cst3,Ctsl,D17Wsu104e,Dnase1l3,Gsn,Hspa5,Hspd1,Inhba,Itm2b,Lamp1,Lgals1,Pdcd6ip,Pkm,Plau,Pnp,S100a9,Sfn,Srgn,Tgfb2,Tnfrsf11b
GO:0046100	hypoxanthine metabolic process	2	4	0.0154	Ada,Xdh
GO:0046102	inosine metabolic process	2	4	0.0154	Ada,Pnp
GO:0060279	positive regulation of ovulation	2	4	0.0154	Inhba,Plau
GO:1903225	negative regulation of endodermal cell differentiation	2	4	0.0154	Col5a1,Col5a2
GO:2000097	regulation of smooth muscle cell-matrix adhesion	2	4	0.0154	Plau,Serpine1
GO:2001242	regulation of intrinsic apoptotic signaling pathway	8	160	0.0154	Clu,Gcg,Hsph1,Hyou1,Mif,S100a9,Sod1,Tpt1
GO:0023052	signaling	76	3859	0.0155	Adam10,Afp,Aimp1,Angpt2,Anpep,Anxa1,Anxa4,Anxa6,Apoa1,Apoe,Arhgdia,Bag6,Bgn,Cap1,Ccl2,Ccl7,Ccna2,Cd47,Cd9,Clstn1,Clu,Col1a1,Col1a2,Col3a1,Col4a1,Col4a2,Cpe,Csf1,Ctgf,Dcn,Ecm1,Fbn1,Flt1,Gcg,Gsn,Hexa,Hp,Hspa5,Hspd1,Igf2,Igf2r,Igfbp2,Il1r2,Inhba,Itgb1,Itgb3,Itm2b,Kars,Lama1,Lama5,Lamp1,Lgals3,Lgals9,Lifr,Lpl,Lrp1,Mesdc2,Mif,Ncstn,Pebp1,Pf4,Pnp,Ppt1,Procr,Psap,Sema3e,Sema3f,Sema7a,Sfn,Sod1,Srgn,Tgfb2…
GO:0034105	positive regulation of tissue remodeling	4	38	0.0155	Ahsg,B4galt1,Itgb3,Tfrc
GO:0042737	drug catabolic process	6	93	0.0155	Ada,Cat,Chil3,Gpx3,Ide,Pxdn
GO:0048666	neuron development	22	783	0.0155	Apoa1,Apoe,Clu,Dag1,Hexa,Hsp90aa1,Hsp90ab1,Itgb1,Lama1,Lama2,Lamb1,Lamb2,Lamc1,Lifr,Manf,Mmp2,Postn,Sema3f,Sema7a,Sod1,Tgfb2,Tnc
GO:1903053	regulation of extracellular matrix organization	4	38	0.0155	Cst3,Dag1,Itgb3,Tgfb2
GO:2000403	positive regulation of lymphocyte migration	4	38	0.0155	Adam10,Ccl7,Itgb3,Lgals9
GO:0008544	epidermis development	10	237	0.0159	Anxa1,Ctsl,Dbi,Inhba,Lama5,Plod1,Plod3,Sfn,Sod1,Tgfb2
GO:0014068	positive regulation of phosphatidylinositol 3-kinase signaling	5	64	0.0159	Cat,D17Wsu104e,Dcn,Flt1,Tgfb2
GO:0061035	regulation of cartilage development	5	64	0.0159	Bmp1,Ctgf,Glg1,Loxl2,Tgfb2
GO:0034614	cellular response to reactive oxygen species	7	127	0.0164	Anxa1,Arg1,Ccna2,Cfl1,Cst3,Sod1,Thbs1
GO:0045639	positive regulation of myeloid cell differentiation	6	95	0.017	Csf1,Hmgb1,Inhba,Isg15,Itgb3,Pf4
GO:2001236	regulation of extrinsic apoptotic signaling pathway	8	164	0.0175	Inhba,Lgals3,Pdia3,Pf4,Serpine1,Tgfb2,Thbs1,Timp3
GO:0050728	negative regulation of inflammatory response	7	129	0.0177	Ada,Apoa1,Apoe,Il1r2,Krt1,Lgals9,Serpinf1
GO:0001755	neural crest cell migration	4	40	0.0181	Cfl1,Fn1,Lama5,Sema3f
GO:0007167	enzyme linked receptor protein signaling pathway	17	551	0.0181	Afp,Angpt2,Ccl2,Col1a1,Col1a2,Col3a1,Col4a1,Col4a2,Csf1,Ctgf,Flt1,Hexa,Igf2,Inhba,Itgb3,Lifr,Tgfb2
GO:0012501	programmed cell death	23	845	0.0181	Aimp1,Anxa6,Bag6,Clu,Cst3,Ctsl,D17Wsu104e,Dnase1l3,Gsn,Hspa5,Hspd1,Inhba,Itm2b,Lamp1,Lgals1,Pdcd6ip,Pkm,Pnp,S100a9,Sfn,Srgn,Tgfb2,Tnfrsf11b
GO:2000404	regulation of T cell migration	4	40	0.0181	Adam10,Ecm1,Itgb3,Lgals9
GO:0000041	transition metal ion transport	6	97	0.0185	B2m,Cp,Fth1,Ftl1,Tcn2,Tfrc
GO:0045649	regulation of macrophage differentiation	3	19	0.0185	C1qc,Csf1,Pf4
GO:0050435	amyloid-beta metabolic process	3	19	0.0185	Adam10,Ide,Ncstn
GO:0071404	cellular response to low-density lipoprotein particle stimulus	3	19	0.0185	Cd9,Itgb1,Lpl
GO:0032652	regulation of interleukin-1 production	5	67	0.0187	Anxa1,Apoa1,Hmgb1,Il1r2,Lgals9
GO:0070228	regulation of lymphocyte apoptotic process	5	67	0.0187	Ada,Lgals3,Mif,Pnp,Tgfb2
GO:2001056	positive regulation of cysteine-type endopeptidase activity	7	131	0.019	Ctgf,Gsn,Hmgb1,Hspd1,Lgmn,S100a9,Xdh
GO:0010770	positive regulation of cell morphogenesis involved in differentiation	8	167	0.0191	Apoa1,Apoe,Calr,Fn1,Ist1,Itgb3,S100a10,Sema7a
GO:0030278	regulation of ossification	9	205	0.0191	Ahsg,Clic1,Csf1,Ecm1,Isg15,Ltf,Prkaca,Srgn,Tgfb2
GO:0007611	learning or memory	11	286	0.0192	Apoe,Dbi,Gm2a,Igf2,Itgb1,Lamb1,Lgmn,Man2b1,Ppt1,Sct,Serpinf1
GO:0042102	positive regulation of T cell proliferation	6	98	0.0192	Anxa1,Hmgb1,Igf2,Igfbp2,Pnp,Tfrc
GO:0046634	regulation of alpha-beta T cell activation	6	98	0.0192	Ada,Anxa1,Hmgb1,Hsph1,Lgals9,Pnp
GO:0002720	positive regulation of cytokine production involved in immune response	4	41	0.0193	B2m,Kars,Mif,Sema7a
GO:0032459	regulation of protein oligomerization	4	41	0.0193	Apoe,Clu,Ide,Lamp2
GO:0007165	signal transduction	71	3594	0.0197	Adam10,Afp,Angpt2,Anpep,Anxa1,Anxa4,Anxa6,Apoa1,Apoe,Arhgdia,Bag6,Bgn,Cap1,Ccl2,Ccl7,Ccna2,Cd47,Cd9,Clu,Col1a1,Col1a2,Col3a1,Col4a1,Col4a2,Cpe,Csf1,Ctgf,Dcn,Ecm1,Fbn1,Flt1,Gcg,Gsn,Hexa,Hp,Hspa5,Hspd1,Igf2,Igf2r,Igfbp2,Il1r2,Inhba,Itgb1,Itgb3,Itm2b,Kars,Lama1,Lama5,Lamp1,Lgals3,Lgals9,Lifr,Lpl,Lrp1,Mesdc2,Mif,Ncstn,Pebp1,Pf4,Pnp,Procr,Psap,Sema3e,Sema3f,Sema7a,Sfn,Srgn,Tgfb2,Tgm2,Tnfrsf11b,Vasn
GO:0071396	cellular response to lipid	15	464	0.0199	Anxa1,Arg1,Ccl2,Ccna2,Col1a1,Dag1,Inhba,Krt13,Mmp2,Pdia3,Plaa,Serpine1,Serpinf1,Tfpi,Tnc
GO:0002906	negative regulation of mature B cell apoptotic process	2	5	0.0203	Ada,Mif
GO:0009100	glycoprotein metabolic process	11	289	0.0203	Aga,B4galt1,Bgn,Dcn,Gpc1,Man2a1,Man2b1,Manba,Plod3,Prkcsh,Tmem165
GO:0014012	peripheral nervous system axon regeneration	2	5	0.0203	Mmp2,Tnc
GO:0019732	antifungal humoral response	2	5	0.0203	Ltf,Rarres2
GO:0032803	regulation of low-density lipoprotein particle receptor catabolic process	2	5	0.0203	Anxa2,Apoe
GO:0045040	protein insertion into mitochondrial outer membrane	2	5	0.0203	Hsp90aa1,Hspa4
GO:0045113	regulation of integrin biosynthetic process	2	5	0.0203	S100a9,Tgfb2
GO:0071157	negative regulation of cell cycle arrest	3	20	0.0203	Calr,Hsp90ab1,Mif
GO:0071702	organic substance transport	39	1716	0.0203	Ada,Anxa1,Aoc1,Apoa1,Apoe,Calr,Cfl1,Clu,Col1a1,Copa,Fabp3,Gm2a,Hdlbp,Hmgb1,Hsp90aa1,Hsp90b1,Hspa4,Hspa8,Hspd1,Inhba,Ist1,Itgb1,Lamp2,Lman1,Lman2,M6pr,Mcfd2,Mmp12,Npc2,Pdcd6ip,Pltp,Ppt1,Psap,Rbp4,Rpsa,Scarb2,Tbc1d15,Tcn2,Tfrc
GO:0097350	neutrophil clearance	2	5	0.0203	Anxa1,Hmgb1
GO:1901164	negative regulation of trophoblast cell migration	2	5	0.0203	Calr,Timp1
GO:1902949	positive regulation of tau-protein kinase activity	2	5	0.0203	Clu,Hsp90aa1
GO:2000427	positive regulation of apoptotic cell clearance	2	5	0.0203	C3,Ccl2
GO:2001205	negative regulation of osteoclast development	2	5	0.0203	Fbn1,Ltf
GO:0010470	regulation of gastrulation	4	42	0.0204	Apoa1,Col5a1,Col5a2,Dag1
GO:0008015	blood circulation	13	376	0.0205	Anpep,Apoe,Col1a2,Kng1,Manf,Mif,Mmp2,Plod3,Postn,Prcp,Rnpep,Scpep1,Sod1
GO:0034329	cell junction assembly	6	100	0.0205	Cd9,Fn1,Itgb1,Itgb3,Lamc1,Pdcd6ip
GO:2000106	regulation of leukocyte apoptotic process	6	100	0.0205	Ada,Anxa1,Lgals3,Mif,Pnp,Tgfb2
GO:0042886	amide transport	29	1172	0.0206	Anxa1,Apoe,Calr,Cfl1,Clu,Col1a1,Copa,Hmgb1,Hsp90aa1,Hsp90b1,Hspa4,Hspa8,Hspd1,Ist1,Itgb1,Lamp2,Lman1,Lman2,M6pr,Mcfd2,Mmp12,Pdcd6ip,Pltp,Ppt1,Psap,Rpsa,Scarb2,Tbc1d15,Tfrc
GO:0033365	protein localization to organelle	16	515	0.0211	Bag6,Calr,Cfl1,Col1a1,Hdgf,Hsp90aa1,Hspa4,Hspa5,Hspa8,Hspd1,Lamp1,Lamp2,Mmp12,Scarb2,Srgn,Ybx1
GO:0030855	epithelial cell differentiation	16	516	0.0214	Anxa1,Anxa4,Anxa7,B4galt1,Col4a1,Cst3,Ctsb,Ctsl,Lama1,Lamb2,Plod3,Psap,Rpsa,Sfn,Sod1,Tpp1
GO:0001974	blood vessel remodeling	4	43	0.0219	Angpt2,Bgn,Tgfb2,Tgm2
GO:0008283	cell population proliferation	17	565	0.0219	Anxa7,Apoa1,Clu,Csf1,Ctgf,Dbi,Grn,Hmgb1,Hspd1,Igfbp4,Loxl2,Lrp1,Mif,Ncstn,Tgfb2,Tgfbi,Vtn
GO:0070232	regulation of T cell apoptotic process	4	43	0.0219	Ada,Lgals3,Pnp,Tgfb2
GO:0008203	cholesterol metabolic process	6	102	0.0223	Apoa1,Apoe,Cat,Hdlbp,Lrp1,Npc2
GO:0001935	endothelial cell proliferation	3	21	0.0226	Apoa1,Hmgb1,Loxl2
GO:0006509	membrane protein ectodomain proteolysis	3	21	0.0226	Adam10,Dag1,Ncstn
GO:0031342	negative regulation of cell killing	3	21	0.0226	Hsp90ab1,Igf2,Lgals9
GO:0008584	male gonad development	7	137	0.0228	Ahsg,Cst3,Ctsl,Inhba,Prdx4,Rbp4,Tgfb2
GO:0051781	positive regulation of cell division	6	103	0.0231	Cat,Gkn1,Igf2,Pebp1,Tgfb2,Ybx1
GO:0001523	retinoid metabolic process	4	44	0.0233	Rarres2,Rbp4,Scpep1,Ttr
GO:0030182	neuron differentiation	25	973	0.0236	Apoa1,Apoe,Clu,Dag1,Hexa,Hsp90aa1,Hsp90ab1,Hspa5,Inhba,Itgb1,Lama1,Lama2,Lamb1,Lamb2,Lamc1,Lifr,Manf,Mmp2,Postn,Ppia,Sema3f,Sema7a,Sod1,Tgfb2,Tnc
GO:0032496	response to lipopolysaccharide	11	298	0.0246	Alad,Arg1,Ccl2,Dcn,Hspd1,Lgals9,Pf4,Plaa,Serpine1,Sparc,Tnfrsf11b
GO:0030500	regulation of bone mineralization	5	73	0.0249	Ahsg,Ecm1,Isg15,Ltf,Srgn
GO:0010288	response to lead ion	3	22	0.0251	Alad,Cat,Sparc
GO:0014812	muscle cell migration	3	22	0.0251	Anxa1,Itgb3,Plau
GO:0016032	viral process	7	140	0.0251	Apoe,Ctsb,Dag1,Hsp90ab1,Ist1,Itgb3,Pdcd6ip
GO:0031579	membrane raft organization	3	22	0.0251	Anxa2,Ppt1,S100a10
GO:0032462	regulation of protein homooligomerization	3	22	0.0251	Apoe,Clu,Lamp2
GO:0032727	positive regulation of interferon-alpha production	3	22	0.0251	Hmgb1,Hspd1,Mmp12
GO:0090280	positive regulation of calcium ion import	3	22	0.0251	Gcg,Lgals3,Serpine1
GO:1905562	regulation of vascular endothelial cell proliferation	3	22	0.0251	Flt1,Hmgb1,Igf2
GO:0008626	granzyme-mediated apoptotic signaling pathway	2	6	0.0254	Lamp1,Srgn
GO:0010760	negative regulation of macrophage chemotaxis	2	6	0.0254	Ddt,Mif
GO:0032489	regulation of Cdc42 protein signal transduction	2	6	0.0254	Apoa1,Apoe
GO:0033591	response to L-ascorbic acid	2	6	0.0254	Cat,Sparc
GO:0034205	amyloid-beta formation	2	6	0.0254	Adam10,Ncstn
GO:0035627	ceramide transport	2	6	0.0254	Pltp,Psap
GO:0042989	sequestering of actin monomers	2	6	0.0254	Gsn,Pfn1
GO:0045541	negative regulation of cholesterol biosynthetic process	2	6	0.0254	Apoe,Sod1
GO:0046110	xanthine metabolic process	2	6	0.0254	Ada,Xdh
GO:0051597	response to methylmercury	2	6	0.0254	Alad,Arg1
GO:0061304	retinal blood vessel morphogenesis	2	6	0.0254	Col4a1,Lama1
GO:0070948	regulation of neutrophil mediated cytotoxicity	2	6	0.0254	Arg1,Dnase1l3
GO:0090206	negative regulation of cholesterol metabolic process	2	6	0.0254	Apoe,Sod1
GO:1900747	negative regulation of vascular endothelial growth factor signaling pathway	2	6	0.0254	Dcn,Xdh
GO:2000483	negative regulation of interleukin-8 secretion	2	6	0.0254	Anxa1,Anxa4
GO:0002460	adaptive immune response based on somatic recombination of immune receptors built from immunoglobulin superfamily domains	7	141	0.0256	C1qa,C1qc,C3,C4b,Hmgb1,Hspd1,Serping1
GO:1905897	regulation of response to endoplasmic reticulum stress	5	74	0.0256	Bag6,Clu,Hspa5,Hyou1,Manf
GO:0071375	cellular response to peptide hormone stimulus	9	218	0.0259	Anxa5,Arg1,Ccl2,Ccna2,Cfl1,Fbn1,Igf2,Itgb3,Pkm
GO:0002833	positive regulation of response to biotic stimulus	4	46	0.0261	Arg1,Hspd1,Lgals9,Mif
GO:1901653	cellular response to peptide	10	260	0.0265	Anxa5,Arg1,Ccl2,Ccna2,Cfl1,Fbn1,Igf2,Itgb3,Lgmn,Pkm
GO:0051493	regulation of cytoskeleton organization	15	484	0.0267	Apoa1,Arhgdia,Capg,Cfl1,Ctgf,Ctsl,Gsn,Hsph1,Itgb3,Lrp1,Pdcd6ip,Pfn1,S100a10,Sema3e,Tgfb2
GO:0034612	response to tumor necrosis factor	8	180	0.0268	Adam10,Ccl2,Ccl7,Cfl1,Col1a1,Kars,Postn,Tnfrsf11b
GO:0010447	response to acidic pH	3	23	0.0272	Ctss,Lgmn,Serpinf1
GO:1902230	negative regulation of intrinsic apoptotic signaling pathway in response to DNA damage	3	23	0.0272	Clu,Mif,Tpt1
GO:0042594	response to starvation	8	181	0.0275	Alb,Aoc1,Ctsl,Fstl1,Gcg,Hspa5,Lamp2,Rnase4
GO:0006826	iron ion transport	4	47	0.0277	B2m,Fth1,Ftl1,Tfrc
GO:0030203	glycosaminoglycan metabolic process	5	76	0.028	Bgn,Dcn,Gns,Hexa,Hexb
GO:0045184	establishment of protein localization	29	1206	0.0284	Anxa1,Apoe,Bag6,Calr,Cfl1,Clu,Col1a1,Copa,Hmgb1,Hsp90aa1,Hsp90b1,Hspa4,Hspa8,Hspd1,Ist1,Itgb1,Lamp1,Lamp2,Lman1,Lman2,M6pr,Mcfd2,Mmp12,Pdcd6ip,Ppt1,Rpsa,Scarb2,Tbc1d15,Tfrc
GO:2001234	negative regulation of apoptotic signaling pathway	9	222	0.0285	Clu,Gcg,Hsph1,Hyou1,Lgals3,Mif,Pf4,Serpine1,Tpt1
GO:0032535	regulation of cellular component size	12	351	0.0289	Anxa7,Apoe,Capg,Cfl1,Fn1,Gsn,Hsp90aa1,Hsp90ab1,Ist1,Pfn1,Sema3f,Sema7a
GO:0045124	regulation of bone resorption	4	48	0.0294	Ahsg,Itgb3,Tfrc,Tnfrsf11b
GO:0051279	regulation of release of sequestered calcium ion into cytosol	5	77	0.0294	Dbi,Gsto1,Itgb3,Sri,Tgfb2
GO:0002719	negative regulation of cytokine production involved in immune response	3	24	0.0298	Apoa1,Arg1,Tgfb2
GO:0018126	protein hydroxylation	3	24	0.0298	Crtap,Plod1,Plod3
GO:0045453	bone resorption	3	24	0.0298	Ctsk,Ctss,Tpp1
GO:0019752	carboxylic acid metabolic process	20	738	0.0301	Aimp1,Aldoa,Arg1,C3,Crtap,Fabp3,Gars,Ggh,Gsto1,Kars,Lpl,Mcfd2,Mif,Pcyox1,Pkm,Plaa,Plod1,Plod3,Prdx4,Scpep1
GO:0034330	cell junction organization	7	147	0.0307	Cd9,Fn1,Itgb1,Itgb3,Lamc1,Pdcd6ip,Tgfb2
GO:0042632	cholesterol homeostasis	5	78	0.0307	Apoa1,Apoe,Fabp3,Lpl,Npc2
GO:0051701	interaction with host	5	78	0.0307	Alb,Ctsb,Dag1,Ist1,Itgb3
GO:0009313	oligosaccharide catabolic process	2	7	0.0309	Gm2a,Hexb
GO:0010044	response to aluminum ion	2	7	0.0309	Alad,Xdh
GO:0010992	ubiquitin recycling	2	7	0.0309	Ide,Plaa
GO:0019800	peptide cross-linking via chondroitin 4-sulfate glycosaminoglycan	2	7	0.0309	Bgn,Dcn
GO:0060054	positive regulation of epithelial cell proliferation involved in wound healing	2	7	0.0309	B4galt1,Mmp12
GO:1901166	neural crest cell migration involved in autonomic nervous system development	2	7	0.0309	Fn1,Sema3f
GO:1901628	positive regulation of postsynaptic membrane organization	2	7	0.0309	Apoe,Mesdc2
GO:1905906	regulation of amyloid fibril formation	2	7	0.0309	Apoe,Clu
GO:0042445	hormone metabolic process	7	148	0.0313	Afp,Apoa1,Cpe,Ide,Rbp4,Scpep1,Ttr
GO:0062013	positive regulation of small molecule metabolic process	7	148	0.0313	Anxa1,Apoa1,Gcg,Hmgb1,Igf2,Mif,Nucb2
GO:0043627	response to estrogen	5	79	0.0316	Hspd1,Igfbp2,Mmp2,Tgfb2,Tnfrsf11b
GO:0033344	cholesterol efflux	3	25	0.0322	Apoa1,Apoe,Npc2
GO:0043567	regulation of insulin-like growth factor receptor signaling pathway	3	25	0.0322	Igfbp2,Igfbp4,Igfbp6
GO:0060343	trabecula formation	3	25	0.0322	Col1a1,Mmp2,Rbp4
GO:0044057	regulation of system process	16	546	0.0324	Ada,Anpep,Anxa6,Apoa1,C1qtnf1,Ctgf,Ctss,Dag1,Fabp5,Inhba,Mmp2,Pebp1,Sct,Sod1,Sri,Tgfb2
GO:1902041	regulation of extrinsic apoptotic signaling pathway via death domain receptors	4	50	0.0326	Lgals3,Serpine1,Thbs1,Timp3
GO:0007041	lysosomal transport	5	80	0.0329	Hspa8,Igf2r,Lamp1,Lamp2,Scarb2
GO:0016042	lipid catabolic process	9	229	0.0331	Apoa1,Apoe,Gm2a,Hexa,Hexb,Lpl,Pla2g7,Plbd2,Ppt1
GO:0070555	response to interleukin-1	6	114	0.0335	Anxa1,Ccl2,Ccl7,Cfl1,Fn1,Serpine1
GO:0072347	response to anesthetic	5	81	0.0344	Ada,Ccna2,Hsp90ab1,Hspa5,Hspd1
GO:1900076	regulation of cellular response to insulin stimulus	5	81	0.0344	Ahsg,Igf2,Nucb2,Rarres2,Ybx1
GO:0030850	prostate gland development	4	51	0.0345	Anxa1,Mmp2,Psap,Tnc
GO:0061383	trabecula morphogenesis	4	51	0.0345	Col1a1,Mmp2,Rbp4,Tgfb2
GO:0043279	response to alkaloid	6	115	0.0346	Ada,Ccna2,Hsp90ab1,Hspa5,Hspd1,Prss2
GO:0043280	positive regulation of cysteine-type endopeptidase activity involved in apoptotic process	6	115	0.0346	Ctgf,Gsn,Hmgb1,Hspd1,S100a9,Xdh
GO:0060322	head development	20	751	0.0346	Bag6,Cd9,Cfl1,Ckb,Col1a1,Col3a1,Col4a1,Cst3,Dbi,Hspa5,Inhba,Itgb1,Lamb1,Mmp2,Pebp1,Ppt1,Sct,Sema7a,Serpine2,Tgfb2
GO:0019835	cytolysis	3	26	0.0349	Alb,Lyz1,Lyz2
GO:0036120	cellular response to platelet-derived growth factor stimulus	3	26	0.0349	Ccl2,Ccna2,Itgb3
GO:0042104	positive regulation of activated T cell proliferation	3	26	0.0349	Hmgb1,Igf2,Igfbp2
GO:0045780	positive regulation of bone resorption	3	26	0.0349	Ahsg,Itgb3,Tfrc
GO:0010212	response to ionizing radiation	7	153	0.036	Alad,Anxa1,Ccl2,Ccl7,Hspa5,Kars,Pnp
GO:0051496	positive regulation of stress fiber assembly	4	52	0.0363	Apoa1,Ctgf,Pfn1,S100a10
GO:0006013	mannose metabolic process	2	8	0.0366	Man2a1,Man2b1
GO:0006915	apoptotic process	21	809	0.0366	Aimp1,Anxa6,Bag6,Clu,Cst3,D17Wsu104e,Dnase1l3,Gsn,Hspa5,Hspd1,Inhba,Itm2b,Lamp1,Lgals1,Pdcd6ip,Pnp,S100a9,Sfn,Srgn,Tgfb2,Tnfrsf11b
GO:0017185	peptidyl-lysine hydroxylation	2	8	0.0366	Plod1,Plod3
GO:0031392	regulation of prostaglandin biosynthetic process	2	8	0.0366	Anxa1,Fabp5
GO:0032025	response to cobalt ion	2	8	0.0366	Alad,Serpinf1
GO:0034380	high-density lipoprotein particle assembly	2	8	0.0366	Apoa1,Apoe
GO:0036006	cellular response to macrophage colony-stimulating factor stimulus	2	8	0.0366	Ccl2,Csf1
GO:0043615	astrocyte cell migration	2	8	0.0366	Ccl2,Hexb
GO:0048050	post-embryonic eye morphogenesis	2	8	0.0366	Fbn1,Flt1
GO:0048102	autophagic cell death	2	8	0.0366	Ctsl,Lamp1
GO:0060315	negative regulation of ryanodine-sensitive calcium-release channel activity	2	8	0.0366	Gsto1,Sri
GO:0097746	regulation of blood vessel diameter	7	154	0.0366	Apoe,Kng1,Manf,Mmp2,Plod3,Scpep1,Sod1
GO:1901654	response to ketone	8	193	0.0366	Arg1,Calr,Ccl2,Glb1,Pebp1,Serpinf1,Tgfb2,Tnc
GO:0015031	protein transport	27	1129	0.037	Anxa1,Apoe,Calr,Cfl1,Clu,Col1a1,Copa,Hmgb1,Hsp90aa1,Hsp90b1,Hspa4,Hspa8,Hspd1,Ist1,Itgb1,Lamp2,Lman1,Lman2,M6pr,Mcfd2,Mmp12,Pdcd6ip,Ppt1,Rpsa,Scarb2,Tbc1d15,Tfrc
GO:0035909	aorta morphogenesis	3	27	0.0374	Col3a1,Lrp1,Tgfb2
GO:0060341	regulation of cellular localization	21	811	0.0374	Anxa2,Ccl2,Cfl1,Dbi,Gcg,Gsn,Gsto1,Hsp90aa1,Hsp90ab1,Hsph1,Itgb1,Itgb3,Lamp1,Lrp1,Mesdc2,Nucb1,Plaa,Prkaca,Sfn,Sri,Tgfb2
GO:0071526	semaphorin-plexin signaling pathway	3	27	0.0374	Arhgdia,Sema3e,Sema3f
GO:2000778	positive regulation of interleukin-6 secretion	3	27	0.0374	Hmgb1,Hspd1,Lgals9
GO:0002262	myeloid cell homeostasis	6	118	0.0375	Anxa1,Ccl2,Hba-a1,Hmgb1,Ncstn,Sod1
GO:0055081	anion homeostasis	4	53	0.0376	Apoa1,Apoe,Ckb,Fabp3
GO:0001942	hair follicle development	5	84	0.038	Ctsl,Dbi,Inhba,Lama5,Tgfb2
GO:0010717	regulation of epithelial to mesenchymal transition	5	84	0.038	Col1a1,Dag1,Loxl2,Tgfb2,Vasn
GO:0060041	retina development in camera-type eye	7	156	0.0385	Col4a1,Lama1,Lamb2,Man2a1,Rbp4,Serpinf1,Tgfb2
GO:0007338	single fertilization	6	119	0.0388	Aldoa,B4galt1,Cd9,Fetub,Hexb,Mfge8
GO:1903900	regulation of viral life cycle	6	119	0.0388	Gsn,Hspa8,Isg15,Lgals1,Ltf,Ppia
GO:0034976	response to endoplasmic reticulum stress	8	196	0.039	Bag6,Hsp90b1,Hspa5,Hyou1,Pdia3,Pdia4,Pdia6,Thbs1
GO:0035904	aorta development	4	54	0.0397	Col3a1,Lox,Lrp1,Tgfb2
GO:0014044	Schwann cell development	3	28	0.0403	Dag1,Lamb2,Sod1
GO:0045992	negative regulation of embryonic development	3	28	0.0403	Col5a1,Col5a2,Prkaca
GO:0060351	cartilage development involved in endochondral bone morphogenesis	3	28	0.0403	Col1a1,Serpinh1,Thbs1
GO:1903362	regulation of cellular protein catabolic process	9	239	0.0403	Alad,Anxa2,Apoe,Bag6,Clu,Hsp90aa1,Hsp90ab1,Lrp1,Prkaca
GO:0042220	response to cocaine	4	55	0.0418	Ccna2,Hsp90ab1,Hspa5,Hspd1
GO:0043949	regulation of cAMP-mediated signaling	4	55	0.0418	Nucb2,Pebp1,Pf4,Sct
GO:0071705	nitrogen compound transport	32	1420	0.0419	Ada,Anxa1,Aoc1,Apoe,Calr,Cfl1,Clu,Col1a1,Copa,Hmgb1,Hsp90aa1,Hsp90b1,Hspa4,Hspa8,Hspd1,Ist1,Itgb1,Lamp2,Lman1,Lman2,M6pr,Mcfd2,Mmp12,Pdcd6ip,Pltp,Ppt1,Psap,Rpsa,Scarb2,Tbc1d15,Tcn2,Tfrc
GO:0050877	nervous system process	24	981	0.0421	Apoe,Coch,Col1a1,Dbi,Gm2a,Hexa,Hexb,Igf2,Itgb1,Lamb1,Lamb2,Lgmn,Lum,Man2b1,Manf,Mif,Ppt1,Rbp4,Sct,Serpinb6a,Serpine2,Serpinf1,Sod1,Tpp1
GO:0007341	penetration of zona pellucida	2	9	0.0425	B4galt1,Hexb
GO:0010269	response to selenium ion	2	9	0.0425	Alad,Arg1
GO:0010873	positive regulation of cholesterol esterification	2	9	0.0425	Apoa1,Apoe
GO:0014909	smooth muscle cell migration	2	9	0.0425	Itgb3,Plau
GO:0031333	negative regulation of protein complex assembly	6	122	0.0425	Capg,Clu,Gsn,Hmgb1,Lamp2,Pfn1
GO:0034374	low-density lipoprotein particle remodeling	2	9	0.0425	Apoe,Pla2g7
GO:0035988	chondrocyte proliferation	2	9	0.0425	Ctgf,Grn
GO:0044237	cellular metabolic process	127	7348	0.0425	Ada,Adam10,Aebp1,Afp,Aga,Aimp1,Alad,Aldoa,Anpep,Anxa1,Anxa7,Apoa1,Apoa1bp,Apoe,Arg1,B4galt1,Bag6,Bgn,C3,Cat,Ccna2,Cd9,Cfl1,Chil3,Ckb,Col3a1,Col4a2,Cpe,Crtap,Ctgf,Ctsa,Ctsb,Ctsd,Ctsk,Ctsl,Ctss,Ctsz,Dbi,Dcn,Ddt,Dnajb11,Dnase1l3,Endod1,F13a1,Fabp3,Fabp5,Fau,Flt1,Fn1,Gars,Ggh,Glb1,Gm2a,Gpc1,Gpx3,Gstm1,Gstm2,Gsto1,Hdgf,Hexa,Hexb,Hmgb1,Hsp90aa1,Hsp90ab1,Hsp90b1,Hspa5,Hspa8,Hspd1,Ide,Inhba,Isg15,Itgb1,K…
GO:0046130	purine ribonucleoside catabolic process	2	9	0.0425	Ada,Pnp
GO:0046887	positive regulation of hormone secretion	7	160	0.0425	Aimp1,C1qtnf1,Gcg,Nucb2,Rbp4,Sct,Sri
GO:0050711	negative regulation of interleukin-1 secretion	2	9	0.0425	Apoa1,Il1r2
GO:0055091	phospholipid homeostasis	2	9	0.0425	Apoa1,Fabp3
GO:0060179	male mating behavior	2	9	0.0425	Grn,Hexb
GO:0060346	bone trabecula formation	2	9	0.0425	Col1a1,Mmp2
GO:0060359	response to ammonium ion	6	122	0.0425	Ada,Aoc1,Ccna2,Hsp90ab1,Hspa5,Hspd1
GO:0071356	cellular response to tumor necrosis factor	7	160	0.0425	Ccl2,Ccl7,Cfl1,Col1a1,Kars,Postn,Tnfrsf11b
GO:0120036	plasma membrane bounded cell projection organization	24	982	0.0425	Apoa1,Apoe,Clu,Dag1,Gsn,Hsp90aa1,Hsp90ab1,Itgb1,Lama1,Lama2,Lama5,Lamb1,Lamb2,Lamc1,Lgmn,Lifr,Manf,Mmp2,Postn,Sema3f,Sema7a,Sod1,Tgfb2,Tnc
GO:1900122	positive regulation of receptor binding	2	9	0.0425	Anxa2,B2m
GO:1902904	negative regulation of supramolecular fiber organization	6	122	0.0425	Capg,Cfl1,Clu,Gsn,Hspa8,Pfn1
GO:2000258	negative regulation of protein activation cascade	2	9	0.0425	A2m,Serping1
GO:2000343	positive regulation of chemokine (C-X-C motif) ligand 2 production	2	9	0.0425	Mif,Postn
GO:0002011	morphogenesis of an epithelial sheet	4	56	0.0432	Col5a1,Dag1,Lama1,Mmp12
GO:0043536	positive regulation of blood vessel endothelial cell migration	4	56	0.0432	Anxa1,Hmgb1,Igf2,Thbs1
GO:0048598	embryonic morphogenesis	17	621	0.0437	Cfl1,Col4a2,Col6a1,Fbn1,Flt1,Fn1,Igf2,Inhba,Itgb1,Lama5,Mmp2,Pfn1,Prkaca,Rbp4,Sod1,Tgfb2,Vtn
GO:0048639	positive regulation of developmental growth	8	202	0.0442	Apoe,C3,Csf1,Fn1,Igf2,Ist1,Plaa,Sema7a
GO:0071236	cellular response to antibiotic	6	124	0.0447	Anxa1,Arg1,Ccl7,Cfl1,Cst3,Hspa5
GO:0046578	regulation of Ras protein signal transduction	8	203	0.0453	Apoa1,Apoe,Arhgdia,Col3a1,Csf1,Itgb1,Tgfb2,Timp2
GO:0043542	endothelial cell migration	4	57	0.0454	Apoa1,Hmgb1,Itgb1,Loxl2
GO:0002761	regulation of myeloid leukocyte differentiation	6	125	0.0461	C1qc,Csf1,Fbn1,Itgb3,Ltf,Pf4
GO:0002828	regulation of type 2 immune response	3	30	0.0461	Anxa1,Arg1,Ecm1
GO:0032147	activation of protein kinase activity	10	290	0.0461	Fbn1,Hmgb1,Igf2,Itgb3,Kars,Lgals9,Ltf,Sod1,Tgfb2,Thbs1
GO:0034698	response to gonadotropin	3	30	0.0461	Ccna2,Ctsl,Inhba
GO:0042593	glucose homeostasis	8	204	0.0461	Ccl2,Fabp5,Fbn1,Lgals1,Prcp,Prkaca,Rbp4,Serpinf1
GO:0046660	female sex differentiation	6	125	0.0461	Afp,Inhba,Mmp2,Rbp4,Serpine1,Sod1
GO:0051928	positive regulation of calcium ion transport	6	125	0.0461	Dbi,Gcg,Gsto1,Lgals3,Serpine1,Sri
GO:0045582	positive regulation of T cell differentiation	5	90	0.047	Ada,Anxa1,Hsp90aa1,Lgals9,Pnp
GO:0071347	cellular response to interleukin-1	5	90	0.047	Ccl2,Ccl7,Cfl1,Fn1,Serpine1
GO:0046626	regulation of insulin receptor signaling pathway	4	58	0.0475	Ahsg,Igf2,Nucb2,Ybx1
GO:0061564	axon development	11	337	0.0476	Dag1,Hsp90aa1,Hsp90ab1,Itgb1,Lama2,Lamb2,Mmp2,Sema3f,Sema7a,Tgfb2,Tnc
GO:0001867	complement activation, lectin pathway	2	10	0.0485	Krt1,Masp1
GO:0006006	glucose metabolic process	5	91	0.0485	Fabp5,Fbn1,Igf2,Pkm,Rbp4
GO:0006012	galactose metabolic process	2	10	0.0485	B4galt1,Glb1
GO:0010737	protein kinase A signaling	2	10	0.0485	Fbn1,Gcg
GO:0018158	protein oxidation	2	10	0.0485	Apoa1,Loxl2
GO:0031340	positive regulation of vesicle fusion	2	10	0.0485	Anxa1,Anxa2
GO:0032836	glomerular basement membrane development	2	10	0.0485	Lamb2,Nid1
GO:0034145	positive regulation of toll-like receptor 4 signaling pathway	2	10	0.0485	Hmgb1,Ltf
GO:0043270	positive regulation of ion transport	10	293	0.0485	Apoe,Cfl1,Ctss,Dbi,Gcg,Gsto1,Lgals3,Mif,Serpine1,Sri
GO:0043589	skin morphogenesis	2	10	0.0485	Col1a1,Col1a2
GO:0070092	regulation of glucagon secretion	2	10	0.0485	Aimp1,Nucb2
GO:0072378	blood coagulation, fibrin clot formation	2	10	0.0485	F13a1,Fbln1
GO:1902430	negative regulation of amyloid-beta formation	2	10	0.0485	Apoe,Clu
GO:0032733	positive regulation of interleukin-10 production	3	31	0.0487	Hmgb1,Hspd1,Lgals9
GO:0032967	positive regulation of collagen biosynthetic process	3	31	0.0487	Ccl2,Ctgf,Serpine1
GO:0043281	regulation of cysteine-type endopeptidase activity involved in apoptotic process	8	207	0.0487	Ctgf,Gsn,Hmgb1,Hspd1,S100a9,Sfn,Thbs1,Xdh
GO:0046320	regulation of fatty acid oxidation	3	31	0.0487	Dbi,Fabp3,Nucb2
GO:0046470	phosphatidylcholine metabolic process	3	31	0.0487	Apoa1,Dbi,Fabp5
GO:2000515	negative regulation of CD4-positive, alpha-beta T cell activation	3	31	0.0487	Anxa1,Hmgb1,Lgals9
GO:0046883	regulation of hormone secretion	10	294	0.0488	Aimp1,Anxa1,Anxa5,C1qtnf1,Gcg,Inhba,Nucb2,Rbp4,Sct,Sri
GO:0010332	response to gamma radiation	4	59	0.0489	Ccl2,Ccl7,Hspa5,Pnp
GO:0071156	regulation of cell cycle arrest	4	59	0.0489	Calr,Hsp90ab1,Mif,Prkaca
GO:0060840	artery development	5	92	0.0496	Apoe,Col3a1,Lox,Lrp1,Tgfb2
