# Supplementary material for: Placental secretome characterization identifies candidates for pregnancy complications
Source: Commun Biol. 2021 Jun 8;4:701. doi: 10.1038/s42003-021-02214-x (PMC8187406; doi:10.1038/s42003-021-02214-x)
Supplement: Supplementary file 6 — Supplementary Data 3 [file 42003_2021_2214_MOESM6_ESM.xlsx]

## Sheet: Sheet1
PROTEIN NAME	NP_1	NP_2	NP_3	P_1	P_2	P_3	P_4	P_5	P_6	P_7	P_8
RARR2	0.0206622	0.135026	0.0237014	3.94477	2.61595	3.00283	2.70892	5.88031	2.47796	2.44038	1.78353
LIFR	0.00190239	0.00181743	0.00072405	0.0511653	0.112282	0.0442057	0.0497634	0.136015	0.0619888	0.0413532	0.017639
FINC	3.86148e-05	0.000505853	0.000450057	0.00901664	0.00525418	0.010092	0.010668	0.0279332	0.0119994	0.00529337	0.00853395
CO4B	0.00285374	0.0100114	0.0259528	0.575777	0.248187	0.300567	0.295629	0.387386	0.602758	0.568756	0.158829
FETA	0.002819	0.00788867	0.00787618	0.0592889	0.0254753	0.125283	0.136838	0.37861	0.0892393	0.0421435	0.0933968
CO3	0.00119679	0.0197708	0.00273169	0.14627	0.178314	0.135627	0.0876782	0.137182	0.116474	0.0464584	0.00495256
VTNC	0.0137274	0.0772246	0.0476138	0.476818	0.330568	0.681692	0.536315	0.357314	0.628731	0.405992	0.244782
CERU	0.00153632	0.0143888	0.0207352	0.0381448	0.318665	0.0866912	0.0669571	0.299936	0.0503854	0.0347156	0.0122864
ITM2B	0.00454531	0.0100897	0.00597055	0.0554098	0.112657	0.0507041	0.0686273	0.0496405	0.0150556	0.040074	0.0138246
KNG1	0.0493005	0.16621	0.0625258	0.169943	0.0761113	0.390541	0.52768	2.54601	0.572571	0.183167	0.465141
CYTC	0.0323082	0.0387482	0.0613467	0.440276	0.322429	0.228416	0.324182	0.318336	0.108707	0.219295	0.0713759
IBP4	0.0166556	0.0486047	0.0373193	0.357739	0.211565	0.15309	0.181189	0.167625	0.121624	0.116784	0.113967
QSOX1	0.0741115	0.172319	0.124139	0.354711	0.186494	0.584274	0.70036	1.92148	0.483457	0.236817	0.547296
PLMN	0.0487433	0.05712	0.046949	0.255159	0.074869	0.139662	0.169157	0.810731	0.166315	0.0934526	0.194863
ALBU	26.86	107.117	31.8741	144.167	50.1654	224.583	267.139	556.128	184.751	51.9506	210.685
ECM1	0.00156776	0.0180427	9.8713e-05	0.0220545	0.00261001	0.022595	0.0728175	0.0480883	0.00943668	0.0111922	0.00732332
GPX3	0.163596	0.195129	0.232433	0.862319	0.890616	0.587934	0.624631	0.814068	0.331468	0.59492	0.421731
TIMP2	0.00531644	0.00916097	0.0271767	0.0420353	0.0300451	0.0355472	0.0355244	0.114786	0.0470039	0.0242169	0.0123708
GELS	0.0289015	0.0268666	0.0528096	0.0202549	0.00816226	0.020631	0.0473479	0.377755	0.077144	0.0261106	0.0379196
PEDF	0.0187397	0.0831389	0.0592357	0.0785152	0.0589437	0.109563	0.110243	0.291322	0.0745741	0.0839141	0.0777327
FETUA	11.8081	22.2126	21.5875	48.7607	29.1958	32.5007	58.7701	56.3083	21.4316	24.8635	22.6792
FETUB	0.120875	0.294939	0.216197	0.559303	0.245092	0.378831	0.525921	0.550611	0.199507	0.253849	0.201546
GRN	0.0255572	0.0935036	0.000447888	0.0509985	0.0542084	0.0854478	0.09842	0.0778299	0.0384374	0.04314	0.0601999
SODC	0.00884516	0.0862681	0.0363593	0.0335545	0.0297704	0.106998	0.202264	0.0597621	0.0123257	0.0205838	0.0740098
LUM	0.183865	0.534494	0.26611	0.364298	0.286687	0.368422	0.686155	0.754256	0.345979	0.30353	0.237764
APOE	0.248015	0.465734	9.12205	5.12104	2.90746	3.38457	4.01645	10.8404	1.09833	2.99341	2.3628
B2MG	5.34868	9.46291	7.65779	9.88298	5.80134	8.78907	10.7877	15.1922	6.97534	7.84814	7.22588
NPC2	0.00419333	0.0435677	0.0217281	0.0159392	0.0252957	0.0312874	0.0411166	0.0411303	0.00662253	0.027832	0.0262451
ACTG	0.0451984	0.08274	0.119035	0.114492	0.0861657	0.0922172	0.174173	0.124623	0.053633	0.0587257	0.0606196
TTHY	10.9537	16.4062	13.4151	6.55665	7.25243	9.64022	11.8284	31.2394	9.46941	6.26814	6.94923
ISG15	0.00316765	0.0916723	0.0388824	0.0176876	0.0289005	0.038901	0.10886	0.0114548	0.00124629	0.00809158	0.0623465
PEBP1	0.0716269	0.173443	0.20411	0.054345	0.063393	0.0860382	0.322633	0.0392471	0.00749134	0.022745	0.0865045
IBP2	0.17601	0.191781	0.0349472	0.196344	0.0763388	0.0593104	0.0506881	0.0247517	0.0414363	0.0400477	0.0292081
PROF1	0.0783987	0.13985	0.130016	0.0274708	0.0273349	0.101142	0.16747	0.0062254	0.00595238	0.0598272	0.0404216
S10A6	0.0237437	0.0626231	0.12561	0.00195559	0.00147401	0.0128738	0.198347	0.00597266	0.00130035	0.00118592	0.030025
GSTM2	0.0246179	0.0821946	0.0956439	0.00520135	0.00341146	0.0515494	0.124292	0.0331679	0.00282408	0.00226413	0.0183984
LYZ2	0.371566	0.288528	0.687261	0.162282	0.234839	0.285125	0.291546	0.219279	0.128824	0.167504	0.1024
TCO2	0.0853874	0.0794573	0.197688	0.0693375	0.103065	0.014212	0.0340156	0.0700023	0.00909265	0.0626537	0.0258029
PPIA	0.000899392	0.0851279	0.385948	0.0292058	0.0260583	0.0845385	0.0951845	0.126579	0.0298745	0.0160886	0.0785363
MIF	0.218828	0.667236	0.423814	0.123759	0.0924932	0.169051	0.463642	0.164298	0.0624159	0.074519	0.177827
SRGN	0.164786	0.317366	0.204231	0.0266415	0.00835013	0.0903664	0.188377	0.140274	0.0737043	0.0428253	0.0270876
ALDOA	0.0846693	0.187785	0.133739	0.004672	0.00195351	0.0941269	0.139703	0.0132143	0.0055557	0.00089455	0.00686698
PLF4	3.46474	6.73285	5.36678	0.0761884	0.0344037	2.36794	4.27651	0.0848769	0.0216763	0.0893941	0.0963477
APOA1	21.6124	39.7628	24.1105	1.46651	4.06247	1.58237	7.08421	6.43025	0.459434	3.0521	3.09326
F13A	3.11379	8.58114	5.8214	0.0316223	0.0184552	1.25853	1.64615	0.470707	0.0116618	0.0268254	0.0667934
