# Supplementary material for: Placental secretome characterization identifies candidates for pregnancy complications
Source: Commun Biol. 2021 Jun 8;4:701. doi: 10.1038/s42003-021-02214-x (PMC8187406; doi:10.1038/s42003-021-02214-x)
Supplement: Supplementary file 7 — Supplementary Data 4 [file 42003_2021_2214_MOESM7_ESM.xlsx]

## Sheet: Sheet1
Protein	NP_1	NP_2	NP_3	P_1	P_2	P_3	P_4	P_5	P_6	P_7	P_8
CATJ	0.041144	0.0886034	0.048418	0.278765	0.0667847	0.140307	0.158861	0.279039	0.152751	0.0477659	0.126434
CTL2A	0.00404053	0.0637129	0.0490151	0.307244	0.296325	0.652648	0.66047	0.639364	0.227488	0.120433	0.311508
PZP	0.0562737	0.135826	0.408869	0.418354	0.95195	0.520105	0.379897	0.765858	0.276271	0.244198	0.16124
Prolactin	0.000521407	0.0109788	0.0064341	0.100128	0.0754288	0.0328401	0.0381882	0.0464661	0.00467412	0.0458217	0.0186909
Prolactin 8A8	0.010709	0.0145914	0.00181168	0.289578	0.113885	0.126882	0.202756	0.19349	0.223998	0.110365	0.128464
Prolactin 2C2	0.000292692	0.000182787	0.00684343	0.101632	0.169179	0.119646	0.20477	0.160888	0.0785042	0.066301	0.0671904
Prolactin 8A9 peptide 2	0.0007048	0.000261841	0.00236608	0.0533838	0.0877399	0.0739911	0.0416381	0.0570651	0.037208	0.0347072	0.0208398

## Sheet: Sheet2
I had a look at the data that Richard sent recently. Adding the previous
set of protein to that and after excluding 3 redundancies, there are 52
proteins with measurements in the NP and P groups. However, for 6 of
these 52, some samples don's have data. If I try to built a heatmap,
these missing data look bad (they show up as black boxes). So, I think
is better to have a heatmap on 46 proteins that have results for all 3
NP and 8 P samples. They cluster nicely according to the NP_P status and
you can see on the top proteins that go down in P and in the lower part
proteins that go up in P.
I'm sending attached both versions of the heatmap (52 and 46 proteins)
and some details about the parameters I used to built it. Name of
proteins can be added manually replacing the numbers (they match the
position in the Excel), if you want to have those.
I also add a similar heatmap for the "positive controls": prolactins and
a few other proteins that Richard measured.
