# Supplementary material for: Placental secretome characterization identifies candidates for pregnancy complications
Source: Commun Biol. 2021 Jun 8;4:701. doi: 10.1038/s42003-021-02214-x (PMC8187406; doi:10.1038/s42003-021-02214-x)
Supplement: Supplementary file 8 — Supplementary Data 5 [file 42003_2021_2214_MOESM8_ESM.xlsx]

## Sheet: placental proteins GDM
Reactome pathway analysis for 18 placental proteins differential expressed in gestational diabetes mellitus
#term ID	term description	observed gene count	background gene count	FDR	Protein name
HSA-1474244	Extracellular matrix organization	6	298	1.8e-05	CTSS,ITGB3,LAMB1,LOXL2,NID1,SPARC
HSA-392499	Metabolism of proteins	9	1948	0.00071	CALR,CTSZ,HDGF,HSPA5,ITM2B,LAMB1,MAN2A1,MFGE8,SERPINC1
HSA-3000178	ECM proteoglycans	3	75	0.0016	ITGB3,LAMB1,SPARC
HSA-381119	Unfolded Protein Response (UPR)	3	94	0.0016	CALR,HDGF,HSPA5
HSA-381183	ATF6 (ATF6-alpha) activates chaperone genes	2	9	0.0016	CALR,HSPA5
HSA-8957275	Post-translational protein phosphorylation	3	106	0.0019	LAMB1,MFGE8,SERPINC1
HSA-109582	Hemostasis	5	601	0.002	HSPA5,ITGB3,SERPINC1,SPARC,SRI
HSA-114608	Platelet degranulation	3	125	0.0023	HSPA5,ITGB3,SPARC
HSA-381426	Regulation of Insulin-like Growth Factor (IGF) transport and uptake by Insulin-like Growth Factor Binding Proteins (IGFBPs)	3	123	0.0023	LAMB1,MFGE8,SERPINC1
HSA-1474228	Degradation of the extracellular matrix	3	139	0.0025	CTSS,LAMB1,NID1
HSA-983170	Antigen Presentation: Folding, assembly and peptide loading of class I MHC	2	25	0.0025	CALR,HSPA5
HSA-3000157	Laminin interactions	2	30	0.0031	LAMB1,NID1
HSA-2173782	Binding and Uptake of Ligands by Scavenger Receptors	2	40	0.005	CALR,SPARC
HSA-1566948	Elastic fibre formation	2	44	0.0057	ITGB3,LOXL2
HSA-597592	Post-translational protein modification	6	1366	0.0057	CALR,CTSZ,LAMB1,MAN2A1,MFGE8,SERPINC1
HSA-381070	IRE1alpha activates chaperones	2	56	0.008	HDGF,HSPA5
HSA-3000171	Non-integrin membrane-ECM interactions	2	58	0.0081	ITGB3,LAMB1
HSA-2022090	Assembly of collagen fibrils and other multimeric structures	2	60	0.0082	CTSS,LOXL2
HSA-446203	Asparagine N-linked glycosylation	3	298	0.0118	CALR,CTSZ,MAN2A1
HSA-5653656	Vesicle-mediated transport	4	649	0.0118	CALR,CTSZ,MAN2A1,SPARC
HSA-977225	Amyloid fiber formation	2	78	0.0118	ITM2B,MFGE8
HSA-1236975	Antigen processing-Cross presentation	2	96	0.0156	CALR,CTSS
HSA-983169	Class I MHC mediated antigen processing & presentation	3	365	0.0172	CALR,CTSS,HSPA5
HSA-373760	L1CAM interactions	2	116	0.0208	ITGB3,LAMB1
HSA-948021	Transport to the Golgi and subsequent modification	2	181	0.0468	CTSZ,MAN2A1
