# Supplementary material for: Placental secretome characterization identifies candidates for pregnancy complications
Source: Commun Biol. 2021 Jun 8;4:701. doi: 10.1038/s42003-021-02214-x (PMC8187406; doi:10.1038/s42003-021-02214-x)
Supplement: Supplementary file 9 — Supplementary Data 6 [file 42003_2021_2214_MOESM9_ESM.xlsx]

## Sheet: placental proteins in PE
Reactome pathway analysis for 47 placental proteins differential expressed in preeclampsia
#term ID	term description	observed gene count	background gene count	false discovery rate	Protein names
HSA-168256	Immune System	22	1925	2.8e-08	ACTG1,ANXA1,ANXA2,COL1A2,CTSA,CTSD,CTSK,DPP7,GNS,GSN,GUSB,HEXB,HSP90B1,LGALS9,LIFR,PKM,PRCP,PROS1,QSOX1,SOD1,TIMP1,XDH
HSA-114608	Platelet degranulation	8	125	1.32e-07	A2M,CALU,MANF,PROS1,QSOX1,SOD1,TGFB2,TIMP1
HSA-168249	Innate Immune System	15	1012	6.19e-07	ACTG1,ANXA2,CTSA,CTSD,CTSK,DPP7,GNS,GSN,GUSB,HEXB,HSP90B1,PKM,PRCP,PROS1,QSOX1
HSA-76002	Platelet activation, signaling and aggregation	9	256	6.61e-07	A2M,CALU,COL1A2,MANF,PROS1,QSOX1,SOD1,TGFB2,TIMP1
HSA-6798695	Neutrophil degranulation	11	471	6.68e-07	ANXA2,CTSA,CTSD,DPP7,GNS,GSN,GUSB,HEXB,PKM,PRCP,QSOX1
HSA-1474244	Extracellular matrix organization	9	298	1.68e-06	A2M,COL1A2,COL5A2,CTSD,CTSK,DCN,PCOLCE,TGFB2,TIMP1
HSA-1474228	Degradation of the extracellular matrix	7	139	1.95e-06	A2M,COL1A2,COL5A2,CTSD,CTSK,DCN,TIMP1
HSA-109582	Hemostasis	11	601	5.05e-06	A2M,ANXA2,CALU,COL1A2,MANF,PRCP,PROS1,QSOX1,SOD1,TGFB2,TIMP1
HSA-8957275	Post-translational protein phosphorylation	5	106	0.0002	CALU,CP,HSP90B1,QSOX1,TIMP1
HSA-449147	Signaling by Interleukins	8	439	0.00026	ANXA1,ANXA2,COL1A2,HSP90B1,LGALS9,LIFR,SOD1,TIMP1
HSA-381426	Regulation of Insulin-like Growth Factor (IGF) transport and uptake by Insulin-like Growth Factor Binding Proteins (IGFBPs)	5	123	0.00033	CALU,CP,HSP90B1,QSOX1,TIMP1
HSA-1442490	Collagen degradation	4	64	0.00047	COL1A2,COL5A2,CTSD,CTSK
HSA-3000178	ECM proteoglycans	4	75	0.00079	COL1A2,COL5A2,DCN,TGFB2
HSA-140877	Formation of Fibrin Clot (Clotting Cascade)	3	39	0.0026	A2M,PRCP,PROS1
HSA-392499	Metabolism of proteins	14	1948	0.0026	CALU,CCNA2,COPA,CP,CTSA,CTSD,GSN,HSP90B1,PLA2G7,PROS1,QSOX1,RPSA,SPON1,TIMP1
HSA-6785807	Interleukin-4 and Interleukin-13 signaling	4	106	0.0026	ANXA1,COL1A2,HSP90B1,TIMP1
HSA-1630316	Glycosaminoglycan metabolism	4	122	0.0036	DCN,GNS,GUSB,HEXB
HSA-2206281	Mucopolysaccharidoses	2	11	0.0063	GNS,GUSB
HSA-2022090	Assembly of collagen fibrils and other multimeric structures	3	60	0.0064	COL1A2,COL5A2,PCOLCE
HSA-2160916	Hyaluronan uptake and degradation	2	12	0.0066	GUSB,HEXB
HSA-1650814	Collagen biosynthesis and modifying enzymes	3	67	0.0073	COL1A2,COL5A2,PCOLCE
HSA-1679131	Trafficking and processing of endosomal TLR	2	13	0.0073	CTSK,HSP90B1
HSA-2022857	Keratan sulfate degradation	2	13	0.0073	GNS,HEXB
HSA-2024101	CS/DS degradation	2	14	0.0074	DCN,HEXB
HSA-2243919	Crosslinking of collagen fibrils	2	18	0.0108	COL1A2,PCOLCE
HSA-3000480	Scavenging by Class A Receptors	2	18	0.0108	COL1A2,HSP90B1
HSA-597592	Post-translational protein modification	10	1366	0.0128	CALU,CCNA2,COPA,CP,CTSA,HSP90B1,PROS1,QSOX1,SPON1,TIMP1
HSA-140837	Intrinsic Pathway of Fibrin Clot Formation	2	22	0.0136	A2M,PRCP
HSA-3000170	Syndecan interactions	2	26	0.0179	COL1A2,COL5A2
HSA-8874081	MET activates PTK2 signaling	2	29	0.0213	COL1A2,COL5A2
HSA-1643685	Disease	8	1018	0.0231	ACTG1,CP,DCN,GNS,GUSB,HEXB,RPSA,SPON1
HSA-445355	Smooth Muscle Contraction	2	32	0.0242	ANXA1,ANXA2
HSA-1592389	Activation of Matrix Metalloproteinases	2	33	0.0244	CTSK,TIMP1
HSA-2132295	MHC class II antigen presentation	3	119	0.0244	CTSA,CTSD,CTSK
HSA-3299685	Detoxification of Reactive Oxygen Species	2	35	0.0251	GPX3,SOD1
HSA-8950505	Gene and protein expression by JAK-STAT signaling after Interleukin-12 stimulation	2	38	0.0279	ANXA2,SOD1
HSA-3560782	Diseases associated with glycosaminoglycan metabolism	2	40	0.029	DCN,HEXB
HSA-3781865	Diseases of glycosylation	3	136	0.029	DCN,HEXB,SPON1
HSA-5653656	Vesicle-mediated transport	6	649	0.029	ACTG1,COL1A2,COPA,GNS,HSP90B1,TFRC
HSA-1660662	Glycosphingolipid metabolism	2	44	0.0322	CTSA,HEXB
HSA-8948216	Collagen chain trimerization	2	44	0.0322	COL1A2,COL5A2
HSA-1638091	Heparan sulfate/heparin (HS-GAG) metabolism	2	55	0.0451	DCN,GUSB
HSA-917937	Iron uptake and transport	2	56	0.0458	CP,TFRC
