# Supplementary material for: Placental secretome characterization identifies candidates for pregnancy complications
Source: Commun Biol. 2021 Jun 8;4:701. doi: 10.1038/s42003-021-02214-x (PMC8187406; doi:10.1038/s42003-021-02214-x)
Supplement: Supplementary file 10 — Supplementary Data 7 [file 42003_2021_2214_MOESM10_ESM.xlsx]

## Sheet: placental proteins in IUGR
Reactome pathway analysis for 7 placental proteins differential expressed in intrauterine growth restriction
#term ID	term description	observed gene count	background gene count	FDR	Protein name
HSA-2214320	Anchoring fibril formation	2	15	0.00064	COL4A1,COL4A2
HSA-2243919	Crosslinking of collagen fibrils	2	18	0.00064	COL4A1,COL4A2
HSA-3000157	Laminin interactions	2	30	0.00064	COL4A1,COL4A2
HSA-3000480	Scavenging by Class A Receptors	2	18	0.00064	COL4A1,COL4A2
HSA-140877	Formation of Fibrin Clot (Clotting Cascade)	2	39	0.00077	SERPINE2,TFPI
HSA-419037	NCAM1 interactions	2	42	0.00077	COL4A1,COL4A2
HSA-8948216	Collagen chain trimerization	2	44	0.00077	COL4A1,COL4A2
HSA-1442490	Collagen degradation	2	64	0.00083	COL4A1,COL4A2
HSA-186797	Signaling by PDGF	2	55	0.00083	COL4A1,COL4A2
HSA-3000171	Non-integrin membrane-ECM interactions	2	58	0.00083	COL4A1,COL4A2
HSA-3000178	ECM proteoglycans	2	75	0.00091	COL4A1,COL4A2
HSA-216083	Integrin cell surface interactions	2	83	0.00099	COL4A1,COL4A2
HSA-9006934	Signaling by Receptor Tyrosine Kinases	3	437	0.00099	CDH5,COL4A1,COL4A2
