# Supplementary material for: Placental secretome characterization identifies candidates for pregnancy complications
Source: Commun Biol. 2021 Jun 8;4:701. doi: 10.1038/s42003-021-02214-x (PMC8187406; doi:10.1038/s42003-021-02214-x)
Supplement: Supplementary file 11 — Supplementary Data 8 [file 42003_2021_2214_MOESM11_ESM.xlsx]

## Sheet: Transcription factors
The 33 transcription factors (TFs) regulating the expression of genes encoding proteins in the placental secretome map with indication of the target genes differentially expressed in the placenta in pregnancy complications.
TF	TF targets from the placental secretome	TF targets from the placental secretome that are altered in the placenta in pregnancy complications (reported in Figure 4A)
ARNT2	APOE	In PE: GPX3, LIFR, POSTN
	BAG6	In PE, SGA: IGFBP4
	GPX3	In GDM: ITGB3
	IGFBP4
	ITGB3
	LAMA2
	LIFR
	LTF
	PFN1
	POSTN
ELF3	FN1	In IUGR, PE, GDM: FN1
	TIMP3	In GDM, PE, SGA, IUGR: TIMP3
PLAG1	IGF2	In GDM, PE, SGA, IUGR: IGF2
	QSOX1
SP2	SERPINE1	In GDM, PE: SERPINE1
	SERPINH1
MEF2D	COL1A2	In PE: COL1A2, SOD1, TGFB2
	COL3A1
	SOD1
	TGFB2
IRF3	ANXA4	In GDM, PE, LGA: ANXA4
	B2M	In GDM, PE: CCL2
	CCL2	In GDM, PE, IUGR: FN1
	FN1
	ISG15
	PNP
CREB1	FLT1	In GDM, PE, SGA, IUGR: FLT1
	FN1	In GDM, PE, IUGR: FN1
FOS	CLU	In GDM, PE: HSPA5
	COL6A1	In PE: SERPINB9, TIMP1
	FETUB
	GKN1
	HSPA5
	SERPINB9
	TIMP1
MYCN	ACTG1	In PE: ACTG1
	FN1	In GDM, PE, IUGR: FN1
NFYC	COL1A1	In GDM, PE: COL1A1
	FTH1
EHF	ANPEP	In PE: S100A9, TIMP1
	S100A9	In GDM, PE: SERPINE1
	SERPINE1	In GDM, PE, IUGR: TFPI
	TFPI
	TIMP1
SPA1	ADA	In PE: ADA, COL1A2, CTSD, SOD1, TFPI2, TIMP1
	AEBP1	In GDM, PE: CCL2, COL1A1, SERPINE1
	APOE	In GDM, PE, SGA, IUGR: FLT1, IGF2, TIMP3
	CAT	In GDM, PE, IUGR: FN1
	CCL2	In PE, SGA: IGFBP4, MMP2
	COL1A1	In GDM: ITGB3, SPARC
	COL1A2
	CTSD	In IUGR: SERPINE2
	FLT1
	FN1
	IGF2
	IGFBP4
	ITGB3
	LAMA1
	MMP2
	PGK1
	PKM
	PROCR
	SCT
	SERPINE1
	SERPINE2
	SOD1
	SPARC
	TFPI2
	TIMP1
	TIMP3
	TNC
KLF3	AHNAK	In IUGR, PE: ANXA5
	ANXA5
	ANXA6
	APOE
	CAPG
	PCYOX1
	PRKACA
	SERPINH1
ETV5	FN1	In GDM, PE, IUGR: FN1
	ITGB1	In GDM, PE: ITGB1
	KRT13	In PE, SGA: MMP2
	MMP2	In PE: S100A6
	S100A6	In GDM, PE, SGA, IUGR: TIMP3
	TIMP3
KLF4	ALB	In GDM, PE, SGA, IUGR: FLT1
	ARG1	In GDM, PE, IUGR: FN1, SEMA3F
	FLT1	In PE, IUGR: INHBA
	FN1	In GDM, PE: SERPINE1
	INHBA	In PE: TGFB2
	KRT13
	LAMA1
	SEMA3F
	SERPINE1
	SERPINH1
	TGFB2
NRF1	CD47
FOXO3	ANGPT2	In GDM, PE, SGA, IUGR: ANGPT2
	COL4A1	In IUGR: COL4A1
	IGFBP7	In PE, IUGR: INHBA
	INHBA	In GDM, PE, SGA: NAMPT
	NAMPT	In PE: PRCP, TGFB2
	PRCP	In GDM, PE: SERPINE1
	SERPINE1
	TGFB2
FOXO4	NAMPT	In GDM, PE, SGA: NAMPT
	SERPINE1	In GDM, PE: SERPINE1
ATF3	GCG	In GDM: HSPA5
	HSPA5
SMAD2	BGN	In LGA, PE, SGA, IUGR: BGN
	COL1A2	In PE: COL1A2
	ITGB1	In GDM, PE: ITGB1
	SERPINE1	In GDM, PE: SERPINE1
TBP	COL1A1	In IUGR: COL4A1
	FN1	In GDM, PE, IUGR: FN1
	IGF2	In GDM, PE, SGA, IUGR: IGF2
MAX	YBX1
MECP2	ANXA1	In PE: ANXA1, LGALS1, TGFB2
	HSPA5	In GDM: HSPA5
	IGF2	In GDM, PE, SGA, IUGR: IGF2
	LGALS1
	TGFB2
SP3	AEBP1	In GDM, PE, SGA, IUGR: ANGPT2, FLT1, IGF2
	ANGPT2	In GDM, PE: CCL2, COL1A1, SERPINE1
	CCL2	In PE: COL1A2, PKM, TIMP1
	COL1A1	In PE, SGA: MMP2
	COL1A2	In GDM, PE, IUGR: PLAU
	FLT1	In GDM: SPARC
	IGF2
	LAMA1
	MMP2
	PGK1
	PKM
	PLAU
	PROCR
	SERPINE1
	SERPINH1
	SPARC
	TIMP1
NFYA	CALR	In GDM: CALR, HSPA5
	CAT	In PE: COL1A2, PKM
	COL1A2	In GDM, PE: HSPA5
	FTH1
	HSPA5
	PKM
SMAD4	ANGPT2	In GDM, PE, SGA, IUGR: ANGPT2, TIMP3
	APOA1	In LGA, PE, SGA, IUGR: BGN
	BGN	In GDM, PE: CCL2, SERPINE1
	CCL2	In PE: COL1A2, TGFB2, TIMP1
	COL1A2	In GDM, PE: ITGB1
	CSF1	In GDM, PE, IUGR: PLAU
	ITGB1	In GDM, PE, SGA: THBS1
	PLAU
	SERPINE1
	TGFB2
	THBS1
	TIMP1
	TIMP3
	TNC
ARNT	CTSD	In PE: CTSD, TFRC
	TFRC
HNF1B	AFP	In PE GDM, LGA: ANXA4
	ALB	In GDM, PE, IUGR: PLAU
	ANXA4	In GDM: RNASE4, SPARC
	LUM	In PE, IUGS, SGA: TTR
	PLAU
	RNASE4
	SPARC
	TTR
KLF6	ARG1	In GDM, PE: CCL2, COL1A1
	CCL2
	COL1A1
	MSLN
	SERPINH1
FOS	CLU	In GDM, PE: HSPA5
	COL6A1	In PE: TIMP1
	FETUB
	GKN1
	HSPA5
	SERPINB9
	TIMP1
KLF15	FABP3
	FABP5
CREB1	FLT1	In GDM, PE, SGA, IUGR: FLT1
	FN1	In GDM, PE, IUGR: FN1
USF2	IGF2R
IRF2	ARG1	In GDM: CTSS
	B2M
	C1QTNF1
	CHIL3
	CLIC1
	CTSS
	ISG15
PRDM1	DCN	In PE: DCN
	SERPINE1	In GDM, PE: SERPINE1
